# Supplementary material for: Predicting copper-, iron-, and zinc-binding proteins in pathogenic species of the Paracoccidioides genus
Source: Front Microbiol. 2015 Jan 9;5:761. doi: 10.3389/fmicb.2014.00761 (PMC4288321; doi:10.3389/fmicb.2014.00761)
Supplement: Supplementary file 1 [file Table1.XLSX]

## Sheet: Copper Pb01
Supplementary Table 1 - Cu, Fe and Zn proteins found in Paracoccidioides spp. isolate Pb01
Pb01 Accession number	Protein description	Functional classification	Localization
PAAG_08820	Tyrosinase	degradation of tyrosine	Secreted (extracellular)
PAAG_05671	conserved hypothetical protein [Paracoccidioides brasiliensis Pb01]	_	_
PAAG_05403	predicted protein [Paracoccidioides brasiliensis Pb01]	_	_
PAAG_02222	membrane copper amine oxidase [Paracoccidioides brasiliensis Pb01]	aminoacid metabolism	Secreted (extracellular)
PAAG_00699	polyphenoloxidase [Paracoccidioides brasiliensis Pb01]	degradation of tyrosine	Secreted (extracellular)
PAAG_01692	copper-containing nitrite reductase [Paracoccidioides brasiliensis Pb01]	nitrogen metabolism	cytoplasmic
PAAG_03629	xanthine dehydrogenase [Paracoccidioides brasiliensis Pb01]	purin nucleotide/nucleoside/nucleobase metabolism	cytoplasmic
PAAG_02640	xanthine dehydrogenase	purin nucleotide/nucleoside/nucleobase metabolism	cytoplasmic
PAAG_03853	glyoxal oxidase [Paracoccidioides brasiliensis Pb01]	lipid, fatty acid and isoprenoid metabolism	Secreted (extracellular)
PAAG_08658	copper amine oxidase [Paracoccidioides brasiliensis Pb01]	metabolism of amines	Secreted (extracellular)
PAAG_03755	copper amine oxidase [Paracoccidioides brasiliensis Pb01]	metabolism of amines	Cytoplasmic and Nuclear
PAAG_02065	amine oxidase [Paracoccidioides brasiliensis Pb01]	metabolism of amines	nuclear
PAAG_06004	laccase IV [Paracoccidioides brasiliensis Pb01]	metabolism of melanins	Plasma membrane-bound
PAAG_03681	laccase-1 [Paracoccidioides brasiliensis Pb01]	metabolism of melanins	Secreted (extracellular)
PAAG_00163	laccase-3 [Paracoccidioides brasiliensis Pb01]	metabolism of melanins	Plasma membrane-bound
PAAG_00194	cytochrome c oxidase assembly protein ctaG [Paracoccidioides brasiliensis Pb01]	accessory proteins of electron transport and membrane-associated energy conservation	Mitochondrial
PAAG_01735	cytochrome c oxidase copper chaperone [Paracoccidioides brasiliensis Pb01]	respiration	nuclear
PAAG_08210	copper fist DNA binding domain-containing protein[Paracoccidioides brasiliensis Pb01]	transcriptional control	Nuclear
PAAG_06668	mitochondrial metallochaperone Sco1 [Paracoccidioides brasiliensis Pb01]	protein processing (non-proteolytic, e.g. iron-incorporation)	Mitochondrial
PAAG_07154	copper-transporting P-type ATPase [Paracoccidioides brasiliensis Pb01]	ion transport	Plasma membrane-bound
PAAG_07053	copper-transporting ATPase [Paracoccidioides brasiliensis Pb01]	ion transport	Plasma membrane-bound
PAAG_05251	high affinity copper transporter [Paracoccidioides brasiliensis Pb01]	ion transport	Plasma membrane-bound
PAAG_04492	copper transporter[Paracoccidioides brasiliensis Pb01]	ion transport	Mitochondrial
PAAG_03881	cation transport ATPase [Paracoccidioides brasiliensis Pb01]	ion transport	Plasma membrane-bound
PAAG_04164	superoxide dismutase [Paracoccidioides brasiliensis Pb01]	superoxide metabolism	cytoplasmic
PAAG_02971	cytosolic Cu/Zn superoxide dismutase [Paracoccidioides brasiliensis Pb01]	superoxide metabolism	Secreted (extracellular)

## Sheet: Iron Pb01
Supplementary Table 1 - Cu, Fe and Zn proteins found in Paracoccidioides spp. isolate Pb01
Pb01 Accession number	Protein description	Functional classification	Localization
PAAG_07853	RLI and DUF367 domain-containing protein [Paracoccidioides brasiliensis Pb01]	_	_
PAAG_07888	conserved hypothetical protein [Paracoccidioides brasiliensis Pb01]	_	_
PAAG_06744	conserved hypothetical protein [Paracoccidioides brasiliensis Pb01]	_	_
PAAG_04889	conserved hypothetical protein [Paracoccidioides brasiliensis Pb01]	_	_
PAAG_03406	isochorismatase family protein family [Paracoccidioides brasiliensis Pb01]	_	_
PAAG_01604	conserved hypothetical protein [Paracoccidioides brasiliensis Pb01]	_	_
PAAG_00636	conserved hypothetical protein [Paracoccidioides brasiliensis Pb01]	_	_
PAAG_00647	conserved hypothetical protein [Paracoccidioides brasiliensis Pb01]	_	_
PAAG_01040	conserved hypothetical protein [Paracoccidioides brasiliensis Pb01]	_	_
PAAG_08156	onanonoxo-7-onima-8-eninoihtemlysoneda [Paracoccidioides brasiliensis Pb01](aminotransferase)	amino acid metabolism	Mitochondrial
PAAG_06353	diphthamide biosynthesis protein [Paracoccidioides brasiliensis Pb01]	amino acid metabolism	cytoplasmic
PAAG_06214	diphthamide biosynthesis protein [Paracoccidioides brasiliensis Pb01]	amino acid metabolism	cytoplasmic
PAAG_03903	sulfite reductase subunit beta [Paracoccidioides brasiliensis Pb01]	amino acid metabolism	cytoplasmic and nuclear
PAAG_03612	homoaconitase [Paracoccidioides brasiliensis Pb01]	amino acid metabolism	mitochondrial
PAAG_02548	hydroxyacylglutathione hydrolase [Paracoccidioides brasiliensis Pb01]	amino acid metabolism	cytoplasmic
PAAG_01057	taurine catabolism dioxygenase TauD [Paracoccidioides brasiliensis Pb01]	amino acid metabolism	cytoplasmic
PAAG_00954	urease [Paracoccidioides brasiliensis Pb01]	metabolism of urea (urea cycle)	mitochondrial
PAAG_03569	1,2-dihydroxy-3-keto-5-methylthiopentene dioxygenase [Paracoccidioides brasiliensis Pb01]	metabolism of methionine	cytoplasmic and nuclear
PAAG_01927	trimethyllysine dioxygenase	metabolism of lysine	_
PAAG_02615	4-hydroxyphenylpyruvate dioxygenase [Paracoccidioides brasiliensis Pb01]	biosynthesis of glycine	cytoplasmic and nuclear
PAAG_08649	cysteine dioxygenase [Paracoccidioides brasiliensis Pb01]	degradation of cysteine	Nuclear
PAAG_08164	homogentisate 1,2-dioxygenase [Paracoccidioides brasiliensis Pb01]	degradation of tyrosine	Cytoplasmic
PAAG_04757	3-hydroxyanthranilate 3,4-dioxygenase [Paracoccidioides brasiliensis Pb01]	degradation of tryptophan	cytoplasmic
PAAG_08414	histidinol-phosphatase [Paracoccidioides brasiliensis Pb01]	biosynthesis of histidine	Cytoplasmic
PAAG_08166	4-hydroxyphenylpyruvate dioxygenase [Paracoccidioides brasiliensis Pb01]	metabolism of the pyruvate family	cytoplasmic and nuclear
PAAG_03296	3-isopropylmalate dehydratase [Paracoccidioides brasiliensis Pb01]	biosynthesis of leucine	cytoplasmic and nuclear
PAAG_07428	allantoinase [Paracoccidioides brasiliensis Pb01]	nucleotide/nucleoside/nucleobase metabolism	mitochondrial
PAAG_03096	thymine dioxygenase	nucleotide/nucleoside/nucleobase metabolism	_
PAAG_03466	5'-nucleotidase [Paracoccidioides brasiliensis Pb01]	nucleotide/nucleoside/nucleobase metabolism	nuclear
PAAG_03629	xanthine dehydrogenase [Paracoccidioides brasiliensis Pb01]	purin nucleotide/nucleoside/nucleobase metabolism	cytoplasmic
PAAG_02640	xanthine dehydrogenase	purin nucleotide/nucleoside/nucleobase metabolism	cytoplasmic
PAAG_01569	guanine deaminase [Paracoccidioides brasiliensis Pb01]	purin nucleotide/nucleoside/nucleobase metabolism	mitochondrial
PAAG_02499	ribonucleotide reductase R2 subunit variant [Paracoccidioides brasiliensis Pb01]	deoxyribonucleotide metabolism	nuclear
PAAG_02984	endopolyphosphatase [Paracoccidioides brasiliensis Pb01]	phosphate metabolism	nuclear
PAAG_00265	metallophosphoesterase domain-containing protein [Paracoccidioides brasiliensis Pb01]	phosphate metabolism	cytoplasmic
PAAG_08914	lactoylglutathione lyase [Paracoccidioides brasiliensis Pb01]	C-compound and carbohydrate metabolism	Nuclear
PAAG_06103	succinate dehydrogenase iron-sulfur subunit [Paracoccidioides brasiliensis Pb01]	C-compound and carbohydrate metabolism	mitochondrial
PAAG_05048	3-isopropylmalate dehydratase large subunit [Paracoccidioides brasiliensis Pb01]	C-compound and carbohydrate metabolism	cytoplasmic
PAAG_03697	galactose-1-phosphate uridylyltransferase [Paracoccidioides brasiliensis Pb01]	C-compound and carbohydrate metabolism	nuclear
PAAG_01649	gamma-butyrobetaine dioxygenase [Paracoccidioides brasiliensis Pb01]	C-compound and carbohydrate metabolism	nuclear
PAAG_01405	inositol oxygenase [Paracoccidioides brasiliensis Pb01]	sugar, glucoside, polyol and carboxylate metabolism	cytoplasmic
PAAG_04874	inositol oxygenase [Paracoccidioides brasiliensis Pb01]	sugar, glucoside, polyol and carboxylate metabolism	cytoplasmic
PAAG_03346	catabolite repression protein CAT5 [Paracoccidioides brasiliensis Pb01]	regulation of C-compound and carbohydrate metabolism	mitochondrial
PAAG_00243	alcohol dehydrogenase IV [Paracoccidioides brasiliensis Pb01]	C-compound and carbohydrate metabolism	cytoplasmic
PAAG_08792	carotenoid cleavage dioxygenase [Paracoccidioides brasiliensis Pb01]	metabolism of vitamins, cofactors, and prosthetic groups	nuclear
PAAG_08770	ferrochelatase [Paracoccidioides brasiliensis Pb01]	biosynthesis of vitamins, cofactors, and prosthetic groups	Mitochondrial
PAAG_08545	molybdenum cofactor biosynthesis protein 1 A [Paracoccidioides brasiliensis Pb01]	biosynthesis of vitamins, cofactors, and prosthetic groups	Mitochondrial
PAAG_08157	biotin synthase [Paracoccidioides brasiliensis Pb01]	biosynthesis of vitamins, cofactors, and prosthetic groups	Mitochondrial
PAAG_05935	lipoyl synthase [Paracoccidioides brasiliensis Pb01]	biosynthesis of vitamins, cofactors, and prosthetic groups	mitochondrial
PAAG_04259	2Fe-2S iron-sulfur cluster binding domain-containing protein [Paracoccidioides brasiliensis Pb01]	biosynthesis of vitamins, cofactors, and prosthetic groups	mitochondrial
PAAG_05427	hydroxyquinol 1,2-dioxygenase [Paracoccidioides brasiliensis Pb01]	secondary metabolism	cytoplasmic
PAAG_05049	metallo-beta-lactamase domain-containing protein [Paracoccidioides brasiliensis Pb01]	secondary metabolism	mitochondrial
PAAG_04538	extradiol ring-cleavage dioxygenase [Paracoccidioides brasiliensis Pb01]	secondary metabolism	cytoplasmic
PAAG_03261	metallo-beta-lactamase family protein [Paracoccidioides brasiliensis Pb01]	secondary metabolism	cytoplasmic and nuclear
PAAG_03305	naringenin 3-dioxygenase [Paracoccidioides brasiliensis Pb01]	secondary metabolism	cytoplasmic
PAAG_01420	metallo-beta-lactamase superfamily protein [Paracoccidioides brasiliensis Pb01]	secondary metabolism	cytoplasmic
PAAG_07843	aconitate hydratase [Paracoccidioides brasiliensis Pb01]	tricarboxylic-acid pathway (citrate cycle, Krebs cycle, TCA cycle)	Mitochondrial
PAAG_08966	NADH-ubiquinone oxidoreductase 78 kDa subunit [Paracoccidioides brasiliensis Pb01]	electron transport and membrane-associated energy conservation	Mitochondrial
PAAG_07868	NADH-quinone oxidoreductase subunit I 2 [Paracoccidioides brasiliensis Pb01]	electron transport and membrane-associated energy conservation	mitchondrial
PAAG_02656	NADH-ubiquinone oxidoreductase 51 kDa subunit [Paracoccidioides brasiliensis Pb01]	electron transport and membrane-associated energy conservation	mitochondrial
PAAG_02297	cytochrome b-c1 complex subunit Rieske [Paracoccidioides brasiliensis Pb01]	electron transport and membrane-associated energy conservation	mitochondrial
PAAG_02343	oxidoreductase	electron transport and membrane-associated energy conservation	_
PAAG_02510	oxidoreductase [Paracoccidioides brasiliensis Pb01]	electron transport and membrane-associated energy conservation	cytoplasmic
PAAG_00823	oxidoreductase [Paracoccidioides brasiliensis Pb01]	electron transport and membrane-associated energy conservation	cytoplasmic
PAAG_01044	NADH-ubiquinone oxidoreductase 24 kDa subunit [Paracoccidioides brasiliensis Pb01]	electron transport and membrane-associated energy conservation	mitochondrial
PAAG_01185	oxidoreductase [Paracoccidioides brasiliensis Pb01]	electron transport and membrane-associated energy conservation	cytoplasmic
PAAG_01078	alternative oxidase [Paracoccidioides brasiliensis Pb01]	respiration	mitochondrial
PAAG_05588	DNA primase large subunit [Paracoccidioides brasiliensis Pb01]	DNA synthesis and replication	mitochondrial
PAAG_05247	double-strand break repair protein mus-23 [Paracoccidioides brasiliensis Pb01]	DNA recombination and DNA repair	nuclear
PAAG_02395	tRNA (uracil-5-)-methyltransferase [Paracoccidioides brasiliensis Pb01]	DNA repair	nuclear
PAAG_00416	elongator complex protein [Paracoccidioides brasiliensis Pb01]	DNA conformation modification (e.g. chromatin)	nuclear
PAAG_00700	cell division control protein [Paracoccidioides brasiliensis Pb01]	mitotic cell cycle and cell cycle control	mitochondrial
PAAG_08788	endoribonuclease ysh1 [Paracoccidioides brasiliensis Pb01]	mRNA synthesis	Cytoplasmic
PAAG_04726	pirin [Paracoccidioides brasiliensis Pb01]	mRNA synthesis	mitochondrial
PAAG_06410	ZZ type zinc finger protein [Paracoccidioides brasiliensis Pb01]	transcriptional control	Nuclear
PAAG_04304	histone demethylase JARID1C	DNA conformation modification (e.g. chromatin)	_
PAAG_03063	jumonji family transcription factor	transcriptional control	_
PAAG_02157	GRF zinc finger domain-containing protein [Paracoccidioides brasiliensis Pb01]	transcriptional control	mitochondrial
PAAG_05255	tRNA wybutosine-synthesizing protein [Paracoccidioides brasiliensis Pb01]	tRNA processing	cytoplasmic
PAAG_02865	translation initiation factor RLI1 [Paracoccidioides brasiliensis Pb01]	translation iniciation	nuclear
PAAG_01665	PKHD-type hydroxylase TPA1 [Paracoccidioides brasiliensis Pb01]	translation termination	nuclear
PAAG_01516	DUF455 domain-containing protein (ferritin-like domain)	protein modification	cytoplasmic
PAAG_08593	serine/threonine-protein phosphatase PP1-alpha catalytic subunit [Paracoccidioides brasiliensis Pb01]	modification by phosphorylation, dephosphorylation, autophosphorylation	Cytoplasmic
PAAG_05483	ser/Thr protein phosphatase family protein [Paracoccidioides brasiliensis Pb01]	modification by phosphorylation, dephosphorylation, autophosphorylation	cytoplasmic
PAAG_05129	serine/threonine protein phosphatase 2A [Paracoccidioides brasiliensis Pb01]	modification by phosphorylation, dephosphorylation, autophosphorylation	nuclear
PAAG_05250	serine/threonine-protein phosphatase ppe1 [Paracoccidioides brasiliensis Pb01]	modification by phosphorylation, dephosphorylation, autophosphorylation	nuclear
PAAG_04055	Ser/Thr protein phosphatase family protein	modification by phosphorylation, dephosphorylation, autophosphorylation	_
PAAG_04173	serine/threonine-protein phosphatase 2B catalytic subunit [Paracoccidioides brasiliensis Pb01]	modification by phosphorylation, dephosphorylation, autophosphorylation	cytoplasmic
PAAG_02376	serine/threonine-protein phosphatase PP-X isozyme 1 [Paracoccidioides brasiliensis Pb01]	modification by phosphorylation, dephosphorylation, autophosphorylation	cytoplasmic and nuclear
PAAG_02446	serine/threonine-protein phosphatase PP-X isozyme 1 [Paracoccidioides brasiliensis Pb01]	modification by phosphorylation, dephosphorylation, autophosphorylation	cytoplasmic and nuclear
PAAG_01835	ser/Thr protein phosphatase family protein [Paracoccidioides brasiliensis Pb01]	modification by phosphorylation, dephosphorylation, autophosphorylation	cytoplasmic
PAAG_01535	ser/Thr protein phosphatase family [Paracoccidioides brasiliensis Pb01]	modification by phosphorylation, dephosphorylation, autophosphorylation	secreted
PAAG_00783	serine/threonine-protein phosphatase PP1 [Paracoccidioides brasiliensis Pb01]	modification by phosphorylation, dephosphorylation, autophosphorylation	nuclear
PAAG_00472	serine/threonine-protein phosphatase [Paracoccidioides brasiliensis Pb01]	modification by phosphorylation, dephosphorylation, autophosphorylation	mitochondrial
PAAG_05696	glycoprotease pgp1 [Paracoccidioides brasiliensis Pb01]	protein/peptide degradation	nuclear
PAAG_03548	O-sialoglycoportein endopeptidase [Paracoccidioides brasiliensis Pb01]	protein/peptide degradation	cytoplasmic
PAAG_04583	iron-sulfur cluster-binding protein	protein binding	_
PAAG_02622	iron-binding protein iscA [Paracoccidioides brasiliensis Pb01]	protein binding	mitpchondrial
PAAG_02765	iron-sulfur cluster assembly associated protein Nar1 [Paracoccidioides brasiliensis Pb01]	protein binding	cytoplasmic
PAAG_01424	iron-binding protein erpA [Paracoccidioides brasiliensis Pb01]	protein binding	nuclear
PAAG_07488	JmjC domain-containing protein [Paracoccidioides brasiliensis Pb01]	DNA binding	Nuclear
PAAG_04248	cupin 2 [Paracoccidioides brasiliensis Pb01]	DNA binding	Nuclear
PAAG_02692	cupin domain-containing protein [Paracoccidioides brasiliensis Pb01]	DNA binding	cytoplasmic and nuclear
PAAG_01011	JmjC domain-containing histone demethylation protein [Paracoccidioides brasiliensis Pb01]	DNA binding	nuclear
PAAG_07762	calcium transporter [Paracoccidioides brasiliensis Pb01]	cation transport (H+, Na+, K+, Ca2+ , NH4+, etc.)	Plasma membrane-bound
PAAG_07347	phytanoyl-CoA dioxygenase family protein [Paracoccidioides brasiliensis Pb01]	electron transport	cytoplasmic
PAAG_07050	metallophosphoesterase	electron transport	Cytoplasmic and nuclear
PAAG_03366	phytanoyl-CoA dioxygenase family protein [Paracoccidioides brasiliensis Pb01]	electron transport	mitochondrial
PAAG_01902	electron transfer flavoprotein-ubiquinone oxidoreductase [Paracoccidioides brasiliensis Pb01]	electron transport	mitochondrial
PAAG_01578	2OG-Fe(II) oxygenase	electron transport	_
PAAG_02725	superoxide dismutase [Paracoccidioides brasiliensis Pb01]	superoxide metabolism	mitochondrial
PAAG_02926	superoxide dismutase [Paracoccidioides brasiliensis Pb01]	superoxide metabolism	mitochondrial
PAAG_06363	superoxide dismutase [Paracoccidioides brasiliensis Pb01]	superoxide metabolism	mitochondrial
PAAG_06874	rhodocoxin reductase [Paracoccidioides brasiliensis Pb01]	homeostasis	cytoplasmic
PAAG_00976	HIRA-interacting protein	homeostasis of metal ions (Na, K, Ca etc.)	mitochondrial

## Sheet: Zinc Pb01
Supplementary Table 1 - Cu, Fe and Zn proteins found in P. lutzii
Pb01 Accession number	Protein description	Functional classification	Localization
PAAG_09132	predicted protein [Paracoccidioides brasiliensis Pb01]	_	_
PAAG_09035	predicted protein [Paracoccidioides brasiliensis Pb01]	_	_
PAAG_08975	conserved hypothetical protein [Paracoccidioides brasiliensis Pb01]	_	_
PAAG_08922	RING-14 protein [Paracoccidioides brasiliensis Pb01]	_	_
PAAG_08933	predicted protein [Paracoccidioides brasiliensis Pb01]	_	_
PAAG_08781	conserved hypothetical protein [Paracoccidioides brasiliensis Pb01]	_	_
PAAG_08402	conserved hypothetical protein [Paracoccidioides brasiliensis Pb01]	_	_
PAAG_08413	conserved hypothetical protein [Paracoccidioides brasiliensis Pb01]	_	_
PAAG_08032	conserved hypothetical protein [Paracoccidioides brasiliensis Pb01]	_	_
PAAG_07971	conserved hypothetical protein [Paracoccidioides brasiliensis Pb01]	_	_
PAAG_07577	C2H2 finger domain-containing protein [Paracoccidioides brasiliensis Pb01]	_	_
PAAG_07332	glutathione-dependent formaldehyde-activating	_	cytoplasmic
PAAG_07362	predicted protein [Paracoccidioides brasiliensis Pb01]	_	_
PAAG_07125	conserved hypothetical protein [Paracoccidioides brasiliensis Pb01]	_	_
PAAG_07198	conserved hypothetical protein [Paracoccidioides brasiliensis Pb01]	_	_
PAAG_06744	conserved hypothetical protein [Paracoccidioides brasiliensis Pb01]	_	_
PAAG_06768	predicted protein [Paracoccidioides brasiliensis Pb01]	_	_
PAAG_06830	conserved hypothetical protein [Paracoccidioides brasiliensis Pb01]	_	_
PAAG_06838	conserved hypothetical protein [Paracoccidioides brasiliensis Pb01]	_	_
PAAG_06883	predicted protein [Paracoccidioides brasiliensis Pb01]	_	_
PAAG_06669	conserved hypothetical protein [Paracoccidioides brasiliensis Pb01]	_	_
PAAG_06714	conserved hypothetical protein [Paracoccidioides brasiliensis Pb01]	_	_
PAAG_06448	SAM and PH domain-containing protein [Paracoccidioides brasiliensis Pb01]	_	_
PAAG_06128	conserved hypothetical protein [Paracoccidioides brasiliensis Pb01]	_	_
PAAG_06145	conserved hypothetical protein [Paracoccidioides brasiliensis Pb01]	_	_
PAAG_06018	predicted protein [Paracoccidioides brasiliensis Pb01]	_	_
PAAG_05759	conserved hypothetical protein [Paracoccidioides brasiliensis Pb01]	_	_
PAAG_04684	predicted protein [Paracoccidioides brasiliensis Pb01]	_	_
PAAG_04706	conserved hypothetical protein [Paracoccidioides brasiliensis Pb01]	_	_
PAAG_04815	conserved hypothetical protein [Paracoccidioides brasiliensis Pb01]	_	_
PAAG_04883	predicted protein [Paracoccidioides brasiliensis Pb01]	_	_
PAAG_04918	DUF636 domain-containing protein [Paracoccidioides brasiliensis Pb01]	_	Mitochondrial and cytoplasmic
PAAG_04364	conserved hypothetical protein [Paracoccidioides brasiliensis Pb01]	_	_
PAAG_04451	conserved hypothetical protein [Paracoccidioides brasiliensis Pb01]	_	_
PAAG_04180	conserved hypothetical protein [Paracoccidioides brasiliensis Pb01]	_	_
PAAG_03859	predicted protein [Paracoccidioides brasiliensis Pb01]	_	_
PAAG_03046	conserved hypothetical protein [Paracoccidioides brasiliensis Pb01]	_	_
PAAG_03068	conserved hypothetical protein [Paracoccidioides brasiliensis Pb01]	_	_
PAAG_03077	conserved hypothetical protein [Paracoccidioides brasiliensis Pb01]	_	_
PAAG_02597	conserved hypothetical protein [Paracoccidioides brasiliensis Pb01]	_	_
PAAG_02374	conserved hypothetical protein [Paracoccidioides brasiliensis Pb01]	_	_
PAAG_01476	conserved hypothetical protein [Paracoccidioides brasiliensis Pb01]	_	_
PAAG_01604	conserved hypothetical protein [Paracoccidioides brasiliensis Pb01]	_	_
PAAG_01608	conserved hypothetical protein [Paracoccidioides brasiliensis Pb01]	_	_
PAAG_01712	predicted protein [Paracoccidioides brasiliensis Pb01]	_	_
PAAG_00068	conserved hypothetical protein [Paracoccidioides brasiliensis Pb01]	_	_
PAAG_00199	conserved hypothetical protein [Paracoccidioides brasiliensis Pb01]	_	_
PAAG_00358	conserved hypothetical protein [Paracoccidioides brasiliensis Pb01]	_	_
PAAG_05018	N-carbamoyl-L-amino acid hydrolase	amino acid metabolism	Cytoplasmic
PAAG_00954	urease [Paracoccidioides brasiliensis Pb01]	metabolism of urea (urea cycle)	Mitochondrial
PAAG_07626	Cobalamin-independent synthase [Paracoccidioides brasiliensis Pb01]	biosynthesis of methionine	Mitochondrial intermembrane space
PAAG_07089	homocitrate synthase [Paracoccidioides brasiliensis Pb01]	biosynthesis of lysine	Cytoplasmic
PAAG_07102	pentafunctional AROM polypeptide [Paracoccidioides brasiliensis Pb01]	metabolism of the cysteine - aromatic group	Integral membrane protein
PAAG_05406	histidine biosynthesis trifunctional protein [Paracoccidioides brasiliensis Pb01]	biosynthesis of histidine	Mitochondrial and cytoplasmic
PAAG_07428	allantoinase [Paracoccidioides brasiliensis Pb01]	nitrogen, sulfur and selenium metabolism	Cytoplasmic
PAAG_04476	nitrogen regulatory protein areA [Paracoccidioides brasiliensis Pb01]	regulation of nitrogen, sulfur and selenium metabolism	Nuclear
PAAG_03333	formamidase [Paracoccidioides brasiliensis Pb01]	nitrogen, sulfur and selenium metabolism	Cytoplasmic
PAAG_04972	adenosine deaminase family protein	nucleotide/nucleoside/nucleobase metabolism	_
PAAG_04324	adenosine deaminase family protein	nucleotide/nucleoside/nucleobase metabolism	secreted
PAAG_03466	5'-nucleotidase [Paracoccidioides brasiliensis Pb01]	nucleotide/nucleoside/nucleobase metabolism	Nuclear
PAAG_06306	adenosine deaminase [Paracoccidioides brasiliensis Pb18]	purin nucleotide/nucleoside/nucleobase metabolism	Cytoplasmic
PAAG_05586	adenylate kinase [Paracoccidioides brasiliensis Pb01]	purin nucleotide/nucleoside/nucleobase metabolism	Nuclear
PAAG_01569	guanine deaminase [Paracoccidioides brasiliensis Pb01]	purin nucleotide/nucleoside/nucleobase metabolism	Nuclear
PAAG_01675	ectonucleotide pyrophosphatase/phosphodiesterase [Paracoccidioides brasiliensis Pb01]	purin nucleotide/nucleoside/nucleobase metabolism	Nuclear
PAAG_01768	AMP deaminase [Paracoccidioides brasiliensis Pb01]	purin nucleotide/nucleoside/nucleobase metabolism	Nuclear
PAAG_00523	adenosine deaminase	purin nucleotide/nucleoside/nucleobase metabolism	cytoplasmic
PAAG_01751	cytidine deaminase	pyrimidine nucleotide/nucleoside/nucleobase metabolism	cytoplasmic
PAAG_00286	deoxycytidylate deaminase [Paracoccidioides brasiliensis Pb01]	pyrimidine nucleotide/nucleoside/nucleobase metabolism	Nuclear
PAAG_01142	adenylate cyclase [Paracoccidioides brasiliensis Pb01]	metabolism of cyclic and unusual nucleotides	Nuclear
PAAG_07587	deoxyribonuclease tatD [Paracoccidioides brasiliensis Pb01]	DNA degradation	Nuclear
PAAG_08445	GPI ethanolamine phosphate transferase [Paracoccidioides brasiliensis Pb01]	phosphate metabolism	Plasma-membrane bound
PAAG_07834	phosphatase [Paracoccidioides brasiliensis Pb01]	phosphate metabolism	Mitochondrial
PAAG_07050	metallophosphoesterase	phosphate metabolism	_
PAAG_06780	repressible alkaline phosphatase [Paracoccidioides brasiliensis Pb01]	phosphate metabolism	Cytoplasmic
PAAG_05529	ATPase	phosphate metabolism	nuclear
PAAG_04340	peroxisomal NADH pyrophosphatase NUDT12 [Paracoccidioides brasiliensis Pb01]	phosphate metabolism	Cytoplasmic
PAAG_02984	endopolyphosphatase [Paracoccidioides brasiliensis Pb01]	phosphate metabolism	Nuclear
PAAG_02257	alkaline phosphatase	phosphate metabolism	Secreted (Extracellular)
PAAG_00371	phosphatase 2C Ptc3 [Paracoccidioides brasiliensis Pb01]	phosphate metabolism	Nuclear
PAAG_08914	lactoylglutathione lyase [Paracoccidioides brasiliensis Pb01]	C-compound and carbohydrate metabolism	Nuclear
PAAG_08903	alcohol dehydrogenase [Paracoccidioides brasiliensis Pb01]	C-compound and carbohydrate metabolism	Cytoplasmic
PAAG_08336	sorbitol dehydrogenase [Paracoccidioides brasiliensis Pb01]	C-compound and carbohydrate metabolism	Cytoplasmic
PAAG_08128	sugar isomerase [Paracoccidioides brasiliensis Pb01]	C-compound and carbohydrate metabolism	Mitochondrial
PAAG_08166	4-hydroxyphenylpyruvate dioxygenase [Paracoccidioides brasiliensis Pb01]	C-compound and carbohydrate metabolism	Cytoplasmic
PAAG_07164	amidohydrolase [Paracoccidioides brasiliensis Pb01]	C-compound and carbohydrate metabolism	cytoplasmic
PAAG_06916	alcohol dehydrogenase [Paracoccidioides brasiliensis Pb01]	C-compound and carbohydrate metabolism	Cytoplasmic
PAAG_06805	polysaccharide deacetylase	C-compound and carbohydrate metabolism	_
PAAG_06863	NADP-dependent alcohol dehydrogenase C	C-compound and carbohydrate metabolism	Mitochondrial
PAAG_06596	alcohol dehydrogenase [Paracoccidioides brasiliensis Pb01]	C-compound and carbohydrate metabolism	Cytoplasmic
PAAG_06715	alcohol dehydrogenase [Paracoccidioides brasiliensis Pb01]	C-compound and carbohydrate metabolism	cytoplasmic
PAAG_05716	carbonic anhydrase [Paracoccidioides brasiliensis Pb01]	C-compound and carbohydrate metabolism	mitochondrial
PAAG_05287	amidohydrolase [Paracoccidioides brasiliensis Pb01]	C-compound and carbohydrate metabolism	Mitochondrial
PAAG_05377	sorbitol dehydrogenase	C-compound and carbohydrate metabolism	Mitochondrial
PAAG_05227	aryl-alcohol dehydrogenase [Paracoccidioides brasiliensis Pb01]	C-compound and carbohydrate metabolism	Mitochondrial
PAAG_04541	alcohol dehydrogenase [Paracoccidioides brasiliensis Pb01]	C-compound and carbohydrate metabolism	Cytoplasmic
PAAG_03774	S-(hydroxymethyl)glutathione dehydrogenase [Paracoccidioides brasiliensis Pb01]	C-compound and carbohydrate metabolism	Integral membrane protein
PAAG_02615	4-hydroxyphenylpyruvate dioxygenase [Paracoccidioides brasiliensis Pb01]	C-compound and carbohydrate metabolism	Cytoplasmic
PAAG_02673	carbonic anhydrase [Paracoccidioides brasiliensis Pb01]	C-compound and carbohydrate metabolism	Mitochondrial
PAAG_02691	alcohol dehydrogenase zinc-binding domain-containing protein [Paracoccidioides brasiliensis Pb01]	C-compound and carbohydrate metabolism	Mitochondrial
PAAG_02965	alcohol dehydrogenase [Paracoccidioides brasiliensis Pb01]	C-compound and carbohydrate metabolism	Cytoplasmic
PAAG_02509	2-amino-3-carboxymuconate-6-semialdehyde decarboxylase [Paracoccidioides brasiliensis Pb01]	C-compound and carbohydrate metabolism	Cytoplasmic
PAAG_02548	hydroxyacylglutathione hydrolase [Paracoccidioides brasiliensis Pb01]	C-compound and carbohydrate metabolism	Nuclear and Cytoplasmic
PAAG_00850	glucosamine-fructose-6-phosphate aminotransferase [Paracoccidioides brasiliensis Pb01]	C-compound and carbohydrate metabolism	Integral membrane protein
PAAG_00966	L-threonine 3-dehydrogenase [Paracoccidioides brasiliensis Pb01]	C-compound and carbohydrate metabolism	Cytoplasmic
PAAG_00301	nodulation protein L [Paracoccidioides brasiliensis Pb01]	C-compound and carbohydrate metabolism	Nuclear
PAAG_00403	alcohol dehydrogenase [Paracoccidioides brasiliensis Pb01]	C-compound and carbohydrate metabolism	Mitochondrial
PAAG_00557	mannose-6-phosphate isomerase [Paracoccidioides brasiliensis Pb01]	C-compound and carbohydrate metabolism	Cytoplasmic
PAAG_05178	chitin deacetylase [Paracoccidioides brasiliensis Pb01]	polysaccharide metabolism	Secreted (Extracellular)
PAAG_03781	actin polymerization protein Bzz1	polysaccharide metabolism	nuclear
PAAG_03856	polysaccharide deacetylase	polysaccharide metabolism	secreted
PAAG_03624	Arp2/3 complex subunit Arc16 [Paracoccidioides brasiliensis Pb01]	polysaccharide metabolism	_
PAAG_00685	alpha-mannosidase [Paracoccidioides brasiliensis Pb01]	polysaccharide metabolism	Mitochondrial matrix
PAAG_09100	type-2 proteins geranylgeranyltransferase subunit beta [Paracoccidioides brasiliensis Pb01]	lipid, fatty acid and isoprenoid metabolism	Secreted (Extracellular)
PAAG_08994	leukotriene A-4 hydrolase [Paracoccidioides brasiliensis Pb01]	lipid, fatty acid and isoprenoid metabolism	Mitochondrial
PAAG_08181	palmitoyltransferase swf1 [Paracoccidioides brasiliensis Pb01]	lipid, fatty acid and isoprenoid metabolism	Integral membrane protein
PAAG_07697	trans-2-enoyl-CoA reductase [Paracoccidioides brasiliensis Pb01]	lipid, fatty acid and isoprenoid metabolism	Mitochondrial
PAAG_06618	palmitoyltransferase pfa3 [Paracoccidioides brasiliensis Pb01]	lipid, fatty acid and isoprenoid metabolism	Plasma-membrane bound
PAAG_06379	phosphatidylinositol-4-phosphate 5-kinase fab1 [Paracoccidioides brasiliensis Pb01]	lipid, fatty acid and isoprenoid metabolism	mitochondrial
PAAG_06215	hydroxymethylglutaryl-CoA lyase [Paracoccidioides brasiliensis Pb01]	lipid, fatty acid and isoprenoid metabolism	Mitochondrial
PAAG_05912	palmitoyltransferase erf2 [Paracoccidioides brasiliensis Pb01]	lipid, fatty acid and isoprenoid metabolism	Plasma-membrane bound
PAAG_05481	2-isopropylmalate synthase [Paracoccidioides brasiliensis Pb01]	lipid, fatty acid and isoprenoid metabolism	Mitochondrial
PAAG_04196	lanosterol synthase [Paracoccidioides brasiliensis Pb01]	lipid, fatty acid and isoprenoid metabolism	Cytoplasmic
PAAG_01883	fatty acid synthase [Paracoccidioides brasiliensis Pb01]	lipid, fatty acid and isoprenoid metabolism	Cytoplasmic
PAAG_01536	trans-2-enoyl-CoA reductase [Paracoccidioides brasiliensis Pb01]	lipid, fatty acid and isoprenoid metabolism	Mitochondrial
PAAG_02520	N-acetylglucosaminyl-phosphatidylinositol de-N-acetylase [Paracoccidioides brasiliensis Pb01]	phospholipid metabolism	Plasma-membrane bound
PAAG_02977	mycocerosic acid synthase [Paracoccidioides brasiliensis Pb01]	fatty acid metabolism	Cytoplasmic
PAAG_04343	GTP cyclohydrolase I [Paracoccidioides brasiliensis Pb01]	biosynthesis of vitamins, cofactors, and prosthetic groups	Nuclear
PAAG_00299	delta-aminolevulinic acid dehydratase [Paracoccidioides brasiliensis Pb01]	biosynthesis of vitamins, cofactors, and prosthetic groups	Cytoplasmic
PAAG_00559	GTP cyclohydrolase-2 [Paracoccidioides brasiliensis Pb01]	biosynthesis of vitamins, cofactors, and prosthetic groups	nuclear
PAAG_09077	isochorismatase hydrolase [Paracoccidioides brasiliensis Pb01]	secondary metabolism	Cytoplasmic
PAAG_05049	metallo-beta-lactamase domain-containing protein [Paracoccidioides brasiliensis Pb01]	secondary metabolism	Mitochondrial
PAAG_04083	isochorismatase family hydrolase, putative	secondary metabolism	cytoplasmic
PAAG_03261	metallo-beta-lactamase family protein [Paracoccidioides brasiliensis Pb01]	secondary metabolism	Cytoplasmic and Nuclear
PAAG_03406	isochorismatase family protein family [Paracoccidioides brasiliensis Pb01]	secondary metabolism	_
PAAG_01420	metallo-beta-lactamase superfamily protein [Paracoccidioides brasiliensis Pb01]	secondary metabolism	Cytoplasmic
PAAG_09037	3-dehydroshikimate dehydratase [Paracoccidioides brasiliensis Pb01]	metabolism of derivatives of dehydroquinic acid, shikimic acid and chorismic acid	Mitochondrial
PAAG_06812	arylsulfatase [Paracoccidioides brasiliensis Pb01]	metabolism of sulfuric acid and L-cysteine derivatives	Plasma-membrane bound
PAAG_02609	diphthamide biosynthesis protein [Paracoccidioides brasiliensis Pb01]	metabolism of secondary products derived from L-lysine, L-arginine and L-histidine	Mitochondrial
PAAG_03943	penicillopepsin	extracellular protein degradation	Secreted (Extracellular)
PAAG_06104	fructose-bisphosphate aldolase [Paracoccidioides brasiliensis Pb01]	glycolysis and gluconeogenesis	Cytoplasmic
PAAG_02682	fructose-1,6-bisphosphatase [Paracoccidioides brasiliensis Pb01]	glycolysis and gluconeogenesis	Cytoplasmic
PAAG_00726	pyruvate carboxylase [Paracoccidioides brasiliensis Pb01]	glycolysis and gluconeogenesis	Cytoplasmic
PAAG_00771	enolase [Paracoccidioides brasiliensis Pb01]	glycolysis and gluconeogenesis	Cytoplasmic
PAAG_07377	negative regulation of gluconeogenesis [Paracoccidioides brasiliensis Pb01]	regulation of glycolysis and gluconeogenesis	Mitochondrial
PAAG_00944	RMND5A protein [Paracoccidioides brasiliensis Pb01]	regulation of glycolysis and gluconeogenesis	Nuclear
PAAG_01632	ribulose-phosphate 3-epimerase [Paracoccidioides brasiliensis Pb01]	pentose-phosphate pathway non oxidative branch	Cytoplasmic
PAAG_08075	citrate synthase [Paracoccidioides brasiliensis Pb01]	tricarboxylic-acid pathway (citrate cycle, Krebs cycle, TCA cycle)	Mitochondrial
PAAG_05150	ATP-citrate synthase subunit 1 [Paracoccidioides brasiliensis Pb01]	tricarboxylic-acid pathway (citrate cycle, Krebs cycle, TCA cycle)	Cytoplasmic
PAAG_01995	fructose-bisphosphate aldolase [Paracoccidioides brasiliensis Pb01]	tricarboxylic-acid pathway (citrate cycle, Krebs cycle, TCA cycle)	Mitochondrial and cytoplasmic
PAAG_02152	Class II Aldolase family protein [Paracoccidioides brasiliensis Pb01]	tricarboxylic-acid pathway (citrate cycle, Krebs cycle, TCA cycle)	Cytoplasmic
PAAG_08088	cytochrome b-c1 complex subunit 2 [Paracoccidioides brasiliensis Pb01]	electron transport and membrane-associated energy conservation	Mitochondrial
PAAG_07791	NADH-ubiquinone oxidoreductase [Paracoccidioides brasiliensis Pb01]	electron transport and membrane-associated energy conservation	Mitochondrial
PAAG_06796	cytochrome c oxidase polypeptide IV	electron transport and membrane-associated energy conservation	mitochondrial
PAAG_08320	quinone oxidoreductase [Paracoccidioides brasiliensis Pb01]	regulation of electron transport and membrane-associated energy conservation	Mitochondrial
PAAG_02382	quinone oxidoreductase [Paracoccidioides brasiliensis Pb01]	regulation of electron transport and membrane-associated energy conservation	Cytoplasmic
PAAG_08666	ATP-dependent helicase NAM7 [Paracoccidioides brasiliensis Pb01]	DNA processing	Nuclear
PAAG_06570	PHD and RING finger domain-containing protein	DNA processing	nuclear
PAAG_06575	nucleus protein	DNA processing	nuclear
PAAG_08450	replication factor C subunit 3 [Paracoccidioides brasiliensis Pb01]	DNA synthesis and replication	Nuclear
PAAG_03621	replication factor C subunit 2 [Paracoccidioides brasiliensis Pb01]	DNA synthesis and replication	Nuclear
PAAG_02909	origin recognition complex subunit 1 [Paracoccidioides brasiliensis Pb01]	DNA synthesis and replication	Nuclear
PAAG_00660	replication factor C subunit 2 [Paracoccidioides brasiliensis Pb01]	DNA synthesis and replication	mitochondrial
PAAG_00170	chromosome transmission fidelity protein [Paracoccidioides brasiliensis Pb01]	DNA synthesis and replication	Nuclear
PAAG_00191	replication factor C subunit 1 [Paracoccidioides brasiliensis Pb01]	DNA synthesis and replication	Nuclear
PAAG_00294	replication factor-A protein [Paracoccidioides brasiliensis Pb01]	DNA synthesis and replication	Nuclear
PAAG_04357	DNA mismatch repair protein [Paracoccidioides brasiliensis Pb01]	DNA recombination and DNA repair	nuclear
PAAG_07979	RING finger domain-containing protein [Paracoccidioides brasiliensis Pb01]	DNA repair	Nuclear
PAAG_06588	postreplication repair E3 ubiquitin-protein ligase rad18 [Paracoccidioides brasiliensis Pb01]	DNA repair	Nuclear
PAAG_05247	double-strand break repair protein mus-23 [Paracoccidioides brasiliensis Pb01]	DNA repair	Nuclear
PAAG_04673	suppressor protein of bem1/bed5 double mutants [Paracoccidioides brasiliensis Pb01]	DNA repair	Nuclear
PAAG_04652	DNA repair protein RAD16 [Paracoccidioides brasiliensis Pb01]	DNA repair	Nuclear
PAAG_03742	DNA repair protein rhp42 [Paracoccidioides brasiliensis Pb01]	DNA repair	Nuclear
PAAG_02645	DNA-dependent ATPase MGS1 [Paracoccidioides brasiliensis Pb01]	DNA repair	Nuclear
PAAG_02525	DNA repair protein rad5 [Paracoccidioides brasiliensis Pb01]	DNA repair	Nuclear
PAAG_01555	DNA repair protein Nse1	DNA repair	nuclear
PAAG_01043	DNA repair protein rad8 [Paracoccidioides brasiliensis Pb01]	DNA repair	Nuclear
PAAG_00427	DNA repair and transcription factor Ada	DNA repair	mitochondrial
PAAG_01016	NAD-dependent deacetylase sirtuin-2 [Paracoccidioides brasiliensis Pb01]	DNA restriction or modification	Nuclear
PAAG_08605	histone deacetylase HosB [Paracoccidioides brasiliensis Pb01]	DNA conformation modification (e.g. chromatin)	Nuclear
PAAG_07393	histone acetyltransferase SAS2 [Paracoccidioides brasiliensis Pb01]	DNA conformation modification (e.g. chromatin)	Nuclear
PAAG_06742	histone deacetylase RPD3 [Paracoccidioides brasiliensis Pb01]	DNA conformation modification (e.g. chromatin)	nuclear
PAAG_06748	MIZ zinc finger domain-containing protein [Paracoccidioides brasiliensis Pb01]	DNA conformation modification (e.g. chromatin)	Nuclear
PAAG_06808	histone deacetylase phd1 [Paracoccidioides brasiliensis Pb01]	DNA conformation modification (e.g. chromatin)	Nuclear
PAAG_03011	histone-lysine N-methyltransferase [Paracoccidioides brasiliensis Pb01]	DNA conformation modification (e.g. chromatin)	Nuclear
PAAG_02668	histone acetyltransferase mst2 [Paracoccidioides brasiliensis Pb01]	DNA conformation modification (e.g. chromatin)	Nuclear
PAAG_02777	NAD-dependent histone deacetylase SIR2 [Paracoccidioides brasiliensis Pb01]	DNA conformation modification (e.g. chromatin)	Nuclear
PAAG_02891	Sir2 family histone deacetylase Hst4 [Paracoccidioides brasiliensis Pb01]	DNA conformation modification (e.g. chromatin)	Nuclear
PAAG_02263	histone acetyltransferase ESA1 [Paracoccidioides brasiliensis Pb01]	DNA conformation modification (e.g. chromatin)	Nuclear
PAAG_08921	meiotically up-regulated gene 185 protein	mitotic cell cycle and cell cycle control	Nuclear
PAAG_08434	FACT complex subunit spt16 [Paracoccidioides brasiliensis Pb01]	mitotic cell cycle and cell cycle control	Cytoplasmic and Nuclear
PAAG_07815	asparagine-rich protein [Paracoccidioides brasiliensis Pb01]	mitotic cell cycle and cell cycle control	Mitochondrial
PAAG_05687	negative regulator of the PHO system [Paracoccidioides brasiliensis Pb01]	mitotic cell cycle and cell cycle control	Nuclear
PAAG_05518	cell division cycle protein [Paracoccidioides brasiliensis Pb01]	mitotic cell cycle and cell cycle control	Nuclear
PAAG_03738	Mob1 family protein [Paracoccidioides brasiliensis Pb01]	mitotic cell cycle and cell cycle control	Nuclear
PAAG_01887	cell division cycle protein	mitotic cell cycle and cell cycle control	nuclear
PAAG_01325	arf gtpase-activating protein [Paracoccidioides brasiliensis Pb01]	mitotic cell cycle and cell cycle control	Mitochondrial
PAAG_00700	cell division control protein [Paracoccidioides brasiliensis Pb01]	mitotic cell cycle and cell cycle control	Mitochondrial
PAAG_00224	Cut9-interacting protein scn1 [Paracoccidioides brasiliensis Pb01]	mitotic cell cycle and cell cycle control	Nuclear
PAAG_06092	pachytene checkpoint component Pch2	cell cycle checkpoints (checkpoints of morphogenesis, DNA-damage,-replication, mitotic phase and spindle	Nuclear
PAAG_04991	meiosis specific protein Hop1	meiosis	nuclear
PAAG_02182	chromosome segregation protein	chromosome segregation/division	nuclear
PAAG_08089	RNA polymerase III subunit RPC82	RNA synthesis	nuclear
PAAG_06315	Fungal Zn binuclear cluster domain containing protein	RNA synthesis	nuclear
PAAG_03303	DNA-directed RNA polymerases N/8 kDa subunit superfamily [Paracoccidioides brasiliensis Pb01]	RNA synthesis	Mitochondrial
PAAG_03412	DNA-directed RNA polymerase III subunit RPC1 [Paracoccidioides brasiliensis Pb01]	RNA synthesis	Nuclear
PAAG_02268	DNA-directed RNA polymerase I subunit RPA12 [Paracoccidioides brasiliensis Pb01]	RNA synthesis	Nuclear
PAAG_02025	DNA-directed RNA polymerases III 12.5 kDa polypeptide [Paracoccidioides brasiliensis Pb01]	RNA synthesis	Nuclear
PAAG_02197	DNA-directed RNA polymerase I subunit RPA1 [Paracoccidioides brasiliensis Pb01]	RNA synthesis	Cytoplasmic
PAAG_00203	WD repeat-containing protein [Paracoccidioides brasiliensis Pb01]	RNA synthesis	Nuclear
PAAG_00318	WD domain-containing protein [Paracoccidioides brasiliensis Pb01]	RNA synthesis	mitochondrial
PAAG_03874	HIT finger domain-containing protein	tRNA synthesis	nuclear
PAAG_01794	tRNA-specific adenosine deaminase	tRNA synthesis	nuclear
PAAG_08788	endoribonuclease ysh1 [Paracoccidioides brasiliensis Pb01]	mRNA synthesis	Cytoplasmic
PAAG_05397	DNA-directed RNA polymerase II subunit RPB1 [Paracoccidioides brasiliensis Pb01]	mRNA synthesis	nuclear
PAAG_08708	transcription elongation factor 1 [Paracoccidioides brasiliensis Pb01]	general transcription activities	Nuclear
PAAG_07801	zinc finger protein [Paracoccidioides brasiliensis Pb01]	general transcription activities	Nuclear
PAAG_07510	DNA-directed RNA polymerase II, putative	general transcription activities	Nuclear
PAAG_07516	transcription initiation factor IIE subunit alpha	general transcription activities	nuclear
PAAG_06854	DNA-directed RNA polymerase II subunit RPB2 [Paracoccidioides brasiliensis Pb01]	general transcription activities	Cytoplasmic and Nuclear
PAAG_06410	ZZ type zinc finger protein [Paracoccidioides brasiliensis Pb01]	general transcription activities	Nuclear
PAAG_01743	transcription elongation factor S-II [Paracoccidioides brasiliensis Pb01]	general transcription activities	Nuclear
PAAG_06162	transcriptional activator	transcription initiation	nuclear
PAAG_02018	transcription initiation factor IIB [Paracoccidioides brasiliensis Pb01]	transcription initiation	Cytoplasmic
PAAG_02161	homeobox and C2H2 transcription factor	transcription initiation	nuclear
PAAG_09082	C6 transcription factor	transcriptional control	Nuclear
PAAG_09071	RING finger domain-containing protein	transcriptional control	Nuclear
PAAG_08577	RING finger protein	transcriptional control	Nuclear
PAAG_08490	C6 zinc finger domain-containing protein [Paracoccidioides brasiliensis Pb01]	transcriptional control	Nuclear
PAAG_08467	histone deacetylase hda1 [Paracoccidioides brasiliensis Pb01]	transcriptional control	Nuclear
PAAG_08447	MIZ zinc finger protein [Paracoccidioides brasiliensis Pb01]	transcriptional control	Nuclear
PAAG_08396	cutinase transcription factor 1 alpha [Paracoccidioides brasiliensis Pb01]	transcriptional control	Nuclear
PAAG_08138	PHD finger domain-containing protein	transcriptional control	nuclear
PAAG_08196	CHY zinc finger domain-containing protein	transcriptional control	nuclear
PAAG_08210	copper fist DNA binding domain-containing protein	transcriptional control	nuclear
PAAG_07852	L-azetidine-2-carboxylic acid acetyltransferase [Paracoccidioides brasiliensis Pb01]	transcriptional control	Nuclear
PAAG_07756	fungal specific transcription factor domain-containing protein [Paracoccidioides brasiliensis Pb01]	transcriptional control	Nuclear
PAAG_07780	C6 finger domain-containing protein	transcriptional control	nuclear
PAAG_07245	fungal specific transcription factor domain-containing protein [Paracoccidioides brasiliensis Pb01]	transcriptional control	Nuclear
PAAG_07357	C6 zinc finger domain-containing protein [Paracoccidioides brasiliensis Pb01]	transcriptional control	Nuclear
PAAG_07090	C2H2 transcription factor (Rpn4)	transcriptional control	nuclear
PAAG_06921	C6 transcription factor (AmyR) [Paracoccidioides brasiliensis Pb01]	transcriptional control	nuclear
PAAG_06967	chromodomain-helicase-DNA-binding protein [Paracoccidioides brasiliensis Pb01]	transcriptional control	Nuclear
PAAG_07017	CCCH zinc finger and SMR domain-containing protein [Paracoccidioides brasiliensis Pb01]	transcriptional control	Nuclear
PAAG_07059	cutinase gene palindrome-binding protein [Paracoccidioides brasiliensis Pb01]	transcriptional control	Mitochondrial
PAAG_06736	C6 transcription factor	transcriptional control	nuclear
PAAG_06840	C6 transcription factor	transcriptional control	nuclear
PAAG_06858	C6 transcription factor	transcriptional control	nuclear
PAAG_06605	C2H2 type zinc finger containing protein	transcriptional control	nuclear
PAAG_06649	C6 finger domain-containing protein	transcriptional control	nuclear
PAAG_06425	PHD finger and SET domain-containing protein	transcriptional control	nuclear
PAAG_06446	transcriptional regulatory protein pro-1 [Paracoccidioides brasiliensis Pb01]	transcriptional control	Nuclear
PAAG_06468	transcriptional adapter 2 [Paracoccidioides brasiliensis Pb01]	transcriptional control	Nuclear
PAAG_06087	C2H2 finger domain-containing protein	transcriptional control	nuclear
PAAG_06159	C6 zinc finger domain-containing protein [Paracoccidioides brasiliensis Pb01]	transcriptional control	Nuclear
PAAG_06171	C2HC5 finger protein	transcriptional control	nuclear
PAAG_05818	sexual development transcription factor NsdD [Paracoccidioides brasiliensis Pb01]	transcriptional control	Nuclear
PAAG_05914	C6 transcription factor	transcriptional control	nuclear
PAAG_06034	ZZ type zinc finger domain-containing protein [Paracoccidioides brasiliensis Pb01]	transcriptional control	Nuclear
PAAG_05566	PHD finger and BAH domain-containing protein	transcriptional control	nuclear
PAAG_05745	acetamidase regulatory protein [Paracoccidioides brasiliensis Pb01]	transcriptional control	Nuclear
PAAG_05288	C6 transcription factor	transcriptional control	nuclear
PAAG_05047	C2H2 finger domain-containing protein	transcriptional control	nuclear
PAAG_05105	fungal specific transcription factor domain-containing protein [Paracoccidioides brasiliensis Pb01]	transcriptional control	Nuclear
PAAG_05172	zinc finger protein zpr1 [Paracoccidioides brasiliensis Pb01]	transcriptional control	Nuclear
PAAG_04696	C2H2 finger domain-containing protein	transcriptional control	nuclear
PAAG_04704	CCCH zinc finger protein [Paracoccidioides brasiliensis Pb01]	transcriptional control	Nuclear
PAAG_04773	RING finger protein [Paracoccidioides brasiliensis Pb01]	transcriptional control	Nuclear
PAAG_04844	CCCH zinc finger protein [Paracoccidioides brasiliensis Pb01]	transcriptional control	Nuclear
PAAG_04914	zinc finger protein gcs1 [Paracoccidioides brasiliensis Pb01]	transcriptional control	Mitochondrial
PAAG_04369	RING finger domain-containing protein	transcriptional control	nuclear
PAAG_04395	fungal specific transcription factor domain-containing protein [Paracoccidioides brasiliensis Pb01]	transcriptional control	Nuclear
PAAG_04447	acetate regulatory DNA binding protein FacB	transcriptional control	nuclear
PAAG_04481	C2H2 finger domain-containing protein	transcriptional control	nuclear
PAAG_04600	RING finger protein [Paracoccidioides brasiliensis Pb01]	transcriptional control	Nuclear
PAAG_04091	transcriptional regulator Cti6	transcriptional control	nuclear
PAAG_04304	PHD transcription factor	transcriptional control	_
PAAG_03678	C6 finger domain-containing protein	transcriptional control	nuclear
PAAG_03747	C6 finger domain-containing protein	transcriptional control	nuclear
PAAG_03958	C2H2 type zinc finger containing protein	transcriptional control	nuclear
PAAG_03063	jumonji family transcription factor	transcriptional control	nuclear
PAAG_03081	PHD finger domain protein	transcriptional control	nuclear
PAAG_03204	C6 zinc finger domain-containing protein [Paracoccidioides brasiliensis Pb01]	transcriptional control	Nuclear
PAAG_03318	C6 transcription factor	transcriptional control	nuclear
PAAG_03321	CCCH zinc finger domain-containing protein [Paracoccidioides brasiliensis Pb01]	transcriptional control	Nuclear
PAAG_03423	C6 transcription factor	transcriptional control	nuclear
PAAG_03632	C2H2 finger domain transcription factor	transcriptional control	nuclear
PAAG_03645	gastrula zinc finger protein	transcriptional control	nuclear
PAAG_02690	C6 zinc finger domain-containing protein [Paracoccidioides brasiliensis Pb01]	transcriptional control	Nuclear
PAAG_02792	C6 transcription factor Prf	transcriptional control	nuclear
PAAG_02834	C6 transcription factor	transcriptional control	nuclear
PAAG_02228	SAGA complex component Sgf73	transcriptional control	Mitochondrial
PAAG_02303	C6 transcription factor	transcriptional control	Nuclear
PAAG_02331	C6 zinc finger domain-containing protein	transcriptional control	nuclear
PAAG_02358	GATA factor SREP	transcriptional control	nuclear
PAAG_02454	C6 zinc finger domain-containing protein [Paracoccidioides brasiliensis Pb01]	transcriptional control	Nuclear
PAAG_02478	MYND domain protein (SamB) [Paracoccidioides brasiliensis Pb01]	transcriptional control	Nuclear
PAAG_02538	GATA transcription factor	transcriptional control	nuclear
PAAG_02579	RING finger domain-containing protein	transcriptional control	nuclear
PAAG_01797	zinc finger transcription factor 1	transcriptional control	nuclear
PAAG_01851	RING finger protein [Paracoccidioides brasiliensis Pb01]	transcriptional control	Nuclear
PAAG_02043	PHD transcription factor	transcriptional control	nuclear
PAAG_02157	GRF zinc finger domain-containing protein [Paracoccidioides brasiliensis Pb01]	transcriptional control	_
PAAG_02168	fungal specific transcription factor domain containing protein [Paracoccidioides brasiliensis Pb01]	transcriptional control	Nuclear
PAAG_02183	C2H2 finger domain-containing protein	transcriptional control	nuclear
PAAG_01356	zinc finger protein	transcriptional control	nuclear
PAAG_00808	transcription factor IIIA [Paracoccidioides brasiliensis Pb01]	transcriptional control	Nuclear
PAAG_00893	cutinase transcription factor 1	transcriptional control	nuclear
PAAG_01011	JmjC domain-containing histone demethylation protein [Paracoccidioides brasiliensis Pb01]	transcriptional control	Nuclear
PAAG_01160	DNL zinc finger domain-containing protein [Paracoccidioides brasiliensis Pb01]	transcriptional control	_
PAAG_01229	DBF zinc finger domain-containing protein [Paracoccidioides brasiliensis Pb01]	transcriptional control	Mitochondrial
PAAG_01305	C6 transcription factor	transcriptional control	nuclear
PAAG_00132	RING finger domain-containing protein [Paracoccidioides brasiliensis Pb01]	transcriptional control	Nuclear
PAAG_00323	RING finger and CHY zinc finger domain-containing protein [Paracoccidioides brasiliensis Pb01]	transcriptional control	Nuclear
PAAG_00610	GATA transcription factor [Paracoccidioides brasiliensis Pb01]	transcriptional control	Nuclear
PAAG_08854	GATA-factor [Paracoccidioides brasiliensis Pb01]	transcription activation	Nuclear
PAAG_08662	fungal specific transcription factor domain-containing protein [Paracoccidioides brasiliensis Pb01]	transcription activation	Nuclear
PAAG_03745	transcriptional activator protein	transcription activation	nuclear
PAAG_02978	fungal specific transcription factor domain-containing protein	transcription activation	Nuclear
PAAG_03110	leupaxin [Paracoccidioides brasiliensis Pb01]	transcription activation	Nuclear
PAAG_02763	metallothionein-I gene transcription activator [Paracoccidioides brasiliensis Pb01]	transcription activation	Mitochondrial
PAAG_01099	fungal specific transcription factor domain-containing protein [Paracoccidioides brasiliensis Pb01]	transcription activation	Nuclear
PAAG_08197	C3HC zinc finger domain-containing protein [Paracoccidioides brasiliensis Pb01]	transcriptional control	nuclear
PAAG_04296	tRNA-guanine transglycosylase family protein [Paracoccidioides brasiliensis Pb01]	tRNA processing	Nuclear
PAAG_03608	tRNA modification GTPase GTPBP3 [Paracoccidioides brasiliensis Pb01]	tRNA processing	cytoplasmic
PAAG_07282	splicing factor 3A subunit 3 [Paracoccidioides brasiliensis Pb01]	splicing	Nuclear
PAAG_06823	splicing factor U2AF 23 kDa subunit [Paracoccidioides brasiliensis Pb01]	splicing	Nuclear
PAAG_06565	pre-mRNA-splicing factor ini1 [Paracoccidioides brasiliensis Pb01]	splicing	Nuclear
PAAG_04947	pre-mRNA-splicing factor cwc24 [Paracoccidioides brasiliensis Pb01]	splicing	Nuclear
PAAG_04214	IBR finger domain-containing protein [Paracoccidioides brasiliensis Pb01]	Regulation of spicing	Nuclear
PAAG_08202	IBR domain-containing protein [Paracoccidioides brasiliensis Pb01]	Regulation of splicing	Nuclear
PAAG_01517	IBR domain-containing protein [Paracoccidioides brasiliensis Pb01]	Regulation of splicing	nuclear
PAAG_00978	HIT finger domain-containing protein	Regulation of splicing	nuclear
PAAG_05648	mRNA 3'-end-processing protein yth1 [Paracoccidioides brasiliensis Pb01]	3'-end processing	Nuclear
PAAG_08596	queuine tRNA-ribosyltransferase [Paracoccidioides brasiliensis Pb01]	tRNA modification	Mitochondrial
PAAG_03639	tRNA isopentenyltransferase [Paracoccidioides brasiliensis Pb01]	tRNA modification	Mitochondrial
PAAG_00363	ribosome biogenesis ATPase RIX7 [Paracoccidioides brasiliensis Pb01]	ribosome biogenesis	Cytoplasmic
PAAG_00455	large-subunit GTPase [Paracoccidioides brasiliensis Pb01]	ribosome biogenesis	Nuclear
PAAG_01001	40S ribosomal protein S29	ribosomal proteins	Nuclear
PAAG_08817	translation initiation factor 2 subunit beta [Paracoccidioides brasiliensis Pb01]	translation initiation	Nuclear
PAAG_07876	translation initiation factor IF-2 [Paracoccidioides brasiliensis Pb01]	translation initiation	Mitochondrial
PAAG_02220	eukaryotic translation initiation factor 5 [Paracoccidioides brasiliensis Pb01]	translation initiation	Nuclear
PAAG_08702	seryl-tRNA synthetase [Paracoccidioides brasiliensis Pb01]	aminoacyl-tRNA-synthetases	Nuclear
PAAG_08556	isoleucyl-tRNA synthetase [Paracoccidioides brasiliensis Pb01]	aminoacyl-tRNA-synthetases	Mitochondrial
PAAG_07349	glycyl-tRNA synthetase [Paracoccidioides brasiliensis Pb01]	aminoacyl-tRNA-synthetases	Nuclear
PAAG_07145	seryl-tRNA synthetase synthetase [Paracoccidioides brasiliensis Pb01]	aminoacyl-tRNA-synthetases	Mitochondrial
PAAG_05289	threonyl-tRNA synthetase [Paracoccidioides brasiliensis Pb01]	aminoacyl-tRNA-synthetases	mitochondrial
PAAG_05103	threonyl-tRNA synthetase [Paracoccidioides brasiliensis Pb01]	aminoacyl-tRNA-synthetases	Cytoplasmic
PAAG_03951	prolyl-tRNA synthetase [Paracoccidioides brasiliensis Pb01]	aminoacyl-tRNA-synthetases	Cytoplasmic
PAAG_03048	prolyl-tRNA synthetase [Paracoccidioides brasiliensis Pb01]	aminoacyl-tRNA-synthetases	Cytoplasmic
PAAG_01777	alanyl-tRNA synthetase [Paracoccidioides brasiliensis Pb01]	aminoacyl-tRNA-synthetases	Cytoplasmic
PAAG_00715	methionyl-tRNA synthetase [Paracoccidioides brasiliensis Pb01]	aminoacyl-tRNA-synthetases	mitochondrial
PAAG_00338	methionyl-tRNA synthetase [Paracoccidioides brasiliensis Pb01]	aminoacyl-tRNA-synthetases	Mitochondrial
PAAG_07534	chaperone protein dnaJ 3 [Paracoccidioides brasiliensis Pb01]	protein folding and stabilization	Cytoplasmic
PAAG_06630	chaperone protein dnaJ 3 [Paracoccidioides brasiliensis Pb01]	protein folding and stabilization	Cytoplasmic
PAAG_06501	superoxide dismutase 1 copper chaperone [Paracoccidioides brasiliensis Pb01]	protein folding and stabilization	Cytoplasmic
PAAG_08400	ATPase family AAA domain-containing protein 1-B [Paracoccidioides brasiliensis Pb01]	protein targeting, sorting and translocation	Cytoplasmic
PAAG_07408	vacuolar protein sorting-associated protein [Paracoccidioides brasiliensis Pb01]	protein targeting, sorting and translocation	cytoplasmic
PAAG_06239	ATPase family AAA domain-containing protein	protein targeting, sorting and translocation	Mitochondrial
PAAG_05052	AAA family ATPase [Paracoccidioides brasiliensis Pb01]	protein targeting, sorting and translocation	mitochondrial
PAAG_05107	AAA ATPase [Paracoccidioides brasiliensis Pb01]	protein targeting, sorting and translocation	Mitochondrial
PAAG_04221	AAA family ATPase	protein targeting, sorting and translocation	Nuclear
PAAG_03772	mitochondrial import inner membrane translocase subunit tim9 [Paracoccidioides brasiliensis Pb01]	protein targeting, sorting and translocation	Mitochondrial
PAAG_01498	AAA family ATPase [Paracoccidioides brasiliensis Pb01]	protein targeting, sorting and translocation	Mitochondrial
PAAG_00760	AAA family ATPase	protein targeting, sorting and translocation	nuclear
PAAG_00797	mitochondrial protein import protein MAS5 [Paracoccidioides brasiliensis Pb01]	protein targeting, sorting and translocation	Mitochondrial
PAAG_01260	vacuolar protein sorting-associated protein [Paracoccidioides brasiliensis Pb01]	protein targeting, sorting and translocation	Cytoplasmic
PAAG_00054	AAA family ATPase	protein targeting, sorting and translocation	nuclear
PAAG_00109	mitochondrial intermembrane space translocase subunit Tim [Paracoccidioides brasiliensis Pb01]	protein targeting, sorting and translocation	Mitochondrial
PAAG_08528	palmitoyltransferase AKR1 [Paracoccidioides brasiliensis Pb01]	protein modification	Plasma-membrane bound
PAAG_07086	CaaX farnesyltransferase beta subunit [Paracoccidioides brasiliensis Pb01]	modification with fatty acids (e.g. myristylation, palmitylation, farnesylation)	Mitochondrial
PAAG_03147	palmitoyltransferase pfa4 [Paracoccidioides brasiliensis Pb01]	modification with fatty acids (e.g. myristylation, palmitylation, farnesylation)	Integral membrane protein
PAAG_00914	geranylgeranyl transferase type I beta subunit [Paracoccidioides brasiliensis Pb01]	modification with fatty acids (e.g. myristylation, palmitylation, farnesylation)	Mitochondrial
PAAG_05325	phosphatase 2c [Paracoccidioides brasiliensis Pb01]	modification by phosphorylation, dephosphorylation, autophosphorylation	mitochondrial
PAAG_05483	ser/Thr protein phosphatase family protein [Paracoccidioides brasiliensis Pb01]	modification by phosphorylation, dephosphorylation, autophosphorylation	Cytoplasmic
PAAG_05250	serine/threonine-protein phosphatase ppe1 [Paracoccidioides brasiliensis Pb01]	modification by phosphorylation, dephosphorylation, autophosphorylation	Cytoplasmic and Nuclear
PAAG_04396	casein kinase II subunit beta-1 [Paracoccidioides brasiliensis Pb01]	modification by phosphorylation, dephosphorylation, autophosphorylation	Cytoplasmic
PAAG_04627	GPI ethanolamine phosphate transferase [Paracoccidioides brasiliensis Pb01]	modification by phosphorylation, dephosphorylation, autophosphorylation	Plasma-membrane bound
PAAG_04055	Ser/Thr protein phosphatase family protein	modification by phosphorylation, dephosphorylation, autophosphorylation	_
PAAG_02831	casein kinase II subunit beta-2 [Paracoccidioides brasiliensis Pb01]	modification by phosphorylation, dephosphorylation, autophosphorylation	Nuclear
PAAG_02446	serine/threonine-protein phosphatase PP-X isozyme 1 [Paracoccidioides brasiliensis Pb01]	modification by phosphorylation, dephosphorylation, autophosphorylation	Nuclear
PAAG_02594	phosphoprotein phosphatase 2C [Paracoccidioides brasiliensis Pb01]	modification by phosphorylation, dephosphorylation, autophosphorylation	Cytoplasmic and Nuclear
PAAG_01835	ser/Thr protein phosphatase family protein [Paracoccidioides brasiliensis Pb01]	modification by phosphorylation, dephosphorylation, autophosphorylation	Cytoplasmic
PAAG_01535	ser/Thr protein phosphatase family [Paracoccidioides brasiliensis Pb01]	modification by phosphorylation, dephosphorylation, autophosphorylation	Secreted (Extracellular)
PAAG_00450	protein kinase byr2 [Paracoccidioides brasiliensis Pb01]	modification by phosphorylation, dephosphorylation, autophosphorylation	Nuclear
PAAG_00472	serine/threonine-protein phosphatase [Paracoccidioides brasiliensis Pb01]	modification by phosphorylation, dephosphorylation, autophosphorylation	Mitochondrial
PAAG_08479	MATH and UCH domain-containing protein [Paracoccidioides brasiliensis Pb01]	modification by ubiquitination, deubiquitination	Mitochondrial
PAAG_08369	endosome-associated ubiquitin isopeptidase (AmsH) [Paracoccidioides brasiliensis Pb03]	modification by ubiquitination, deubiquitination	nuclear
PAAG_07371	RING-box protein 1A [Paracoccidioides brasiliensis Pb01]	modification by ubiquitination, deubiquitination	Cytoplasmic
PAAG_05022	ubiquitin carboxyl-terminal hydrolase [Paracoccidioides brasiliensis Pb01]	modification by ubiquitination, deubiquitination	Nuclear
PAAG_05055	ariadne-1 [Paracoccidioides brasiliensis Pb01]	modification by ubiquitination, deubiquitination	Nuclear
PAAG_05144	ubiquitin-protein ligase	modification by ubiquitination, deubiquitination	Plasma membrane-bound
PAAG_03565	E3 ubiquitin-protein ligase bre1 [Paracoccidioides brasiliensis Pb01]	modification by ubiquitination, deubiquitination	Nuclear
PAAG_01132	E3 ubiquitin-protein ligase ubr11 [Paracoccidioides brasiliensis Pb01]	modification by ubiquitination, deubiquitination	Nuclear
PAAG_00295	ubiquitin carboxyl-terminal hydrolase [Paracoccidioides brasiliensis Pb01]	modification by ubiquitination, deubiquitination	nuclear
PAAG_03182	glutaminyl-peptide cyclotransferase [Paracoccidioides brasiliensis Pb01]	posttranslational modification of amino acids (e.g. hydroxylation, methylation)	Integral membrane protein, Mitochondrial inner membrane
PAAG_08382	Lamina-associated polypeptide 2 [Paracoccidioides brasiliensis Pb01]	protein processing (proteolytic)	Secreted (Extracellular)
PAAG_06397	methionine aminopeptidase 1B [Paracoccidioides brasiliensis Pb01]	protein processing (proteolytic)	Cytoplasmic
PAAG_05417	mitochondrial-processing peptidase subunit beta [Paracoccidioides brasiliensis Pb01]	protein processing (proteolytic)	Mitochondrial
PAAG_01110	mitochondrial intermediate peptidase [Paracoccidioides brasiliensis Pb01]	protein processing (proteolytic)	Mitochondrial
PAAG_07167	mitochondrial chaperone BCS1 [Paracoccidioides brasiliensis Pb01]	protein processing (non-proteolytic, e.g. iron-incorporation)	Cytoplasmic
PAAG_06581	peroxisome assembly protein [Paracoccidioides brasiliensis Pb01]	assembly of protein complexes	Nuclear
PAAG_03944	cytosolic Fe-S cluster assembling factor NBP35 [Paracoccidioides brasiliensis Pb01]	assembly of protein complexes	cytoplasmic
PAAG_09024	Full=Putative metallocarboxypeptidase ECM14	protein/peptide degradation	_
PAAG_08931	beta-Ala-His dipeptidase	protein/peptide degradation	Plasma-membrane bound
PAAG_08216	mitochondrial-processing peptidase subunit alpha [Paracoccidioides brasiliensis Pb01]	protein/peptide degradation	Mitochondrial
PAAG_08288	mitochondrial inner membrane metallopeptidase Oma1	protein/peptide degradation	mitochondrial
PAAG_07566	methionine aminopeptidase 2A [Paracoccidioides brasiliensis Pb01]	protein/peptide degradation	Cytoplasmic
PAAG_07583	pepsin A [Paracoccidioides brasiliensis Pb01]	protein/peptide degradation	Mitochondrial
PAAG_07704	methionine aminopeptidase [Paracoccidioides brasiliensis Pb01]	protein/peptide degradation	Cytoplasmic
PAAG_07467	dipeptidyl-peptidase [Paracoccidioides brasiliensis Pb01]	protein/peptide degradation	Cytoplasmic and Nuclear
PAAG_07500	xaa-Pro aminopeptidase [Paracoccidioides brasiliensis Pb01]	protein/peptide degradation	cytoplasmic
PAAG_07319	xaa-Pro aminopeptidase [Paracoccidioides brasiliensis Pb01]	protein/peptide degradation	cytoplasmic
PAAG_07076	M6 family metalloprotease	protein/peptide degradation	secreted
PAAG_05696	glycoprotease pgp1 [Paracoccidioides brasiliensis Pb01]	protein/peptide degradation	Nuclear
PAAG_05758	N-acetylated-alpha-linked acidic dipeptidase	protein/peptide degradation	Secreted (Extracellular)
PAAG_05466	xaa-Pro dipeptidase [Paracoccidioides brasiliensis Pb01]	protein/peptide degradation	cytoplasmic
PAAG_04661	insulin-degrading enzyme	protein/peptide degradation	Nuclear
PAAG_04899	26S protease regulatory subunit 4 [Paracoccidioides brasiliensis Pb01]	protein/peptide degradation	Nuclear
PAAG_04312	dipeptidase [Paracoccidioides brasiliensis Pb01]	protein/peptide degradation	cytoplasmic
PAAG_03719	thimet oligopeptidase [Paracoccidioides brasiliensis Pb01]	protein/peptide degradation	Mitochondrial
PAAG_03736	ATP-dependent protease La [Paracoccidioides brasiliensis Pb01]	protein/peptide degradation	Mitochondrial
PAAG_03279	aminopeptidase [Paracoccidioides brasiliensis Pb01]	protein/peptide degradation	Cytoplasmic
PAAG_03548	O-sialoglycoportein endopeptidase [Paracoccidioides brasiliensis Pb01]	protein/peptide degradation	Cytoplasmic
PAAG_03619	candidapepsin-4 [Paracoccidioides brasiliensis Pb01]	protein/peptide degradation	Secreted (Extracellular)
PAAG_02720	proteasome-activating nucleotidase [Paracoccidioides brasiliensis Pb01]	protein/peptide degradation	cytoplasmic
PAAG_02915	dipeptidase [Paracoccidioides brasiliensis Pb01]	protein/peptide degradation	Cytoplasmic
PAAG_02417	ATP-dependent protease La 2 [Paracoccidioides brasiliensis Pb01]	protein/peptide degradation	Cytoplasmic
PAAG_01828	peptidase family M28 family [Paracoccidioides brasiliensis Pb01]	protein/peptide degradation	Plasma-membrane bound
PAAG_02017	N-acetylated-alpha-linked acidic dipeptidase	protein/peptide degradation	Mitochondrial
PAAG_02117	24 kDa metalloproteinase [Paracoccidioides brasiliensis Pb01]	protein/peptide degradation	Cytoplasmic and Nuclear
PAAG_00655	aminopeptidase [Paracoccidioides brasiliensis Pb01]	protein/peptide degradation	Secreted (Extracellular)
PAAG_00664	aspartyl aminopeptidase [Paracoccidioides brasiliensis Pb01]	protein/peptide degradation	Cytoplasmic and Mitochondrial
PAAG_00705	mitochondrial presequence protease [Paracoccidioides brasiliensis Pb01]	protein/peptide degradation	Mitochondrial
PAAG_00743	zinc metalloprotease [Paracoccidioides brasiliensis Pb01]	protein/peptide degradation	Nuclear
PAAG_00744	CAAX prenyl protease [Paracoccidioides brasiliensis Pb01]	protein/peptide degradation	Integral membrane protein
PAAG_01192	pre-60S factor REI1 [Paracoccidioides brasiliensis Pb01]	protein/peptide degradation	Nuclear
PAAG_01201	WD repeat-containing protein [Paracoccidioides brasiliensis Pb01]	protein/peptide degradation	Nuclear
PAAG_01230	xaa-pro dipeptidase [Paracoccidioides brasiliensis Pb01]	protein/peptide degradation	Cytoplasmic
PAAG_00508	peptidase M24 [Paracoccidioides brasiliensis Pb01]	protein/peptide degradation	Nuclear
PAAG_06741	proteasome 26S subunit [Paracoccidioides brasiliensis Pb01]	proteasomal degradation (ubiquitin/proteasomal pathway)	cytoplasmic
PAAG_01963	26S protease regulatory subunit 6B [Paracoccidioides brasiliensis Pb01]	proteasomal degradation (ubiquitin/proteasomal pathway)	Cytoplasmic and Nuclear
PAAG_01479	26S protease regulatory subunit 8 [Paracoccidioides brasiliensis Pb01]	proteasomal degradation (ubiquitin/proteasomal pathway)	Cytoplasmic and Nuclear
PAAG_01726	26S protease regulatory subunit 8 [Paracoccidioides brasiliensis Pb01]	proteasomal degradation (ubiquitin/proteasomal pathway)	Nuclear
PAAG_00770	26S protease regulatory subunit [Paracoccidioides brasiliensis Pb01]	proteasomal degradation (ubiquitin/proteasomal pathway)	Nuclear
PAAG_04205	vacuolar aminopeptidase [Paracoccidioides brasiliensis Pb01]	lysosomal and vacuolar protein degradation	mitochondrial
PAAG_01966	vacuolar protease A	lysosomal and vacuolar protein degradation	Secreted (extracellular)
PAAG_06327	IBR domain-containing protein [Paracoccidioides brasiliensis Pb01]	protein binding	nuclear
PAAG_03777	LIM domain-containing protein	protein binding	nuclear
PAAG_08424	DNA-binding protein HEXBP [Paracoccidioides brasiliensis Pb01]	DNA binding	Nuclear
PAAG_07215	MYB DNA-binding domain-containing protein	DNA binding	nuclear
PAAG_06886	zinc finger protein GIS2 [Paracoccidioides brasiliensis Pb01]	DNA binding	Nuclear
PAAG_06574	curved DNA-binding protein 42 kDa protein [Paracoccidioides brasiliensis Pb01]	DNA binding	Nuclear
PAAG_06673	rna-binding protein [Paracoccidioides brasiliensis Pb01]	RNA binding	Nuclear
PAAG_04204	RNA-binding protein NOB1 [Paracoccidioides brasiliensis Pb01]	RNA binding	nuclear
PAAG_08802	FYVE domain-containing protein	lipid binding	Nuclear
PAAG_06399	EF hand domain-containing protein [Paracoccidioides brasiliensis Pb01]	calcium bniding	_
PAAG_05019	HIT domain protein	nucleotide/nucleoside/nucleobase binding	Nuclear
PAAG_02787	HIT domain-containing protein [Paracoccidioides brasiliensis Pb01]	nucleotide/nucleoside/nucleobase binding	Mitochondrial
PAAG_08954	GTP cyclohydrolase [Paracoccidioides brasiliensis Pb01]	GTP binding	Cytoplasmic
PAAG_08648	GTP-binding protein RBG1 [Paracoccidioides brasiliensis Pb01]	GTP binding	Nuclear
PAAG_04996	GTP-binding protein	GTP binding	mitochondrial
PAAG_04454	GTP-binding protein [Paracoccidioides brasiliensis Pb01]	GTP binding	Cytoplasmic
PAAG_04061	mitochondrial GTPase [Paracoccidioides brasiliensis Pb01]	GTP binding	Mitochondrial
PAAG_03259	nucleolar GTP-binding protein [Paracoccidioides brasiliensis Pb01]	GTP binding	Nuclear
PAAG_02820	GTP-dependent nucleic acid-binding protein engD [Paracoccidioides brasiliensis Pb01]	GTP binding	cytoplasmic
PAAG_02893	GTPase Grn1 [Paracoccidioides brasiliensis Pb01]	GTP binding	Nuclear
PAAG_02164	mitochondrial GTPase [Paracoccidioides brasiliensis Pb01]	GTP binding	Mitochondrial
PAAG_00477	GTP-binding protein [Paracoccidioides brasiliensis Pb01]	GTP binding	Nuclear
PAAG_07488	JmjC domain-containing protein [Paracoccidioides brasiliensis Pb01]	Regulator of transcription factor	Nuclear
PAAG_09074	ZIP metal ion transporter	ion transport	_
PAAG_07885	zinc transporter 1	ion transport	Plasma membrane-bound
PAAG_07313	zinc-regulated transporter 1 [Paracoccidioides brasiliensis Pb01]	ion transport	Plasma-membrane bound
PAAG_07154	copper-transporting P-type ATPase [Paracoccidioides brasiliensis Pb01]	ion transport	Plasma-membrane bound
PAAG_07053	copper-transporting ATPase [Paracoccidioides brasiliensis Pb01]	ion transport	Plasma-membrane bound
PAAG_05661	zinc ion binding protein [Paracoccidioides brasiliensis Pb01]	ion transport	Cytoplasmic
PAAG_05688	cation efflux family protein	ion transport	mitochondrial
PAAG_04664	membrane zinc transporter	ion transport	integral membrane protein
PAAG_03803	ZIP Zinc transporter [Paracoccidioides brasiliensis Pb01]	ion transport	Plasma-membrane bound
PAAG_03881	cation transport ATPase [Paracoccidioides brasiliensis Pb01]	ion transport	Plasma-membrane bound
PAAG_03419	zinc-regulated transporter 2 [Paracoccidioides brasiliensis Pb01]	ion transport	Plasma-membrane bound
PAAG_03448	CDF zinc transporter	ion transport	Plasma-membrane bound
PAAG_03517	cation diffusion facilitator family transporter	ion transport	Integral membrane protein
PAAG_02933	cation transport protein [Paracoccidioides brasiliensis Pb01]	ion transport	Plasma-membrane bound
PAAG_02048	ZIP Zinc transporter family protein	ion transport	Plasma membrane-bound
PAAG_00105	zinc transporter SLC39A9 [Paracoccidioides brasiliensis Pb01]	ion transport	Plasma-membrane bound
PAAG_05363	cation diffusion facilitator 1 [Paracoccidioides brasiliensis Pb01]	cation transport (H+, Na+, K+, Ca2+ , NH4+, etc.)	Plasma-membrane bound
PAAG_08727	zinc-regulated transporter 1 [Paracoccidioides brasiliensis Pb01]	heavy metal ion transport (Cu+, Fe3+, etc.)	Plasma-membrane bound
PAAG_07386	mitochondrial import inner membrane translocase subunit TIM8	protein transport	mithocondrial
PAAG_01315	stromal membrane-associated protein [Paracoccidioides brasiliensis Pb01]	protein transport	Mitochondrial
PAAG_06110	zinc-binding oxidoreductase ToxD [Paracoccidioides brasiliensis Pb01]	electron transport	Cytoplasmic
PAAG_04750	zinc-binding oxidoreductase	electron transport	cytoplasmic
PAAG_00629	oxidoreductase [Paracoccidioides brasiliensis Pb01]	electron transport	nuclear
PAAG_05230	mRNA export protein	RNA transport	nuclear
PAAG_01947	arsenite transport subunit A	transport ATPases	Cytoplasmic
PAAG_07133	vesicular-fusion protein SEC18 [Paracoccidioides brasiliensis Pb01]	vesicular transport (Golgi network, etc.)	Nuclear
PAAG_05589	transport protein SEC23 [Paracoccidioides brasiliensis Pb01]	vesicular transport (Golgi network, etc.)	Plasma-membrane bound
PAAG_05179	vacuolar membrane protein [Paracoccidioides brasiliensis Pb01]	vesicular transport (Golgi network, etc.)	Cytoplasmic
PAAG_07936	transport protein SEC24 [Paracoccidioides brasiliensis Pb01]	ER to Golgi transport	Cytoplasmic
PAAG_05036	transport protein SEC24 [Paracoccidioides brasiliensis Pb01]	ER to Golgi transport	Cytoplasmic
PAAG_05830	vacuolar segregation protein pep7 [Paracoccidioides brasiliensis Pb01]	vacuolar/lysosomal transport	Nuclear
PAAG_04361	dDENN domain-containing protein [Paracoccidioides brasiliensis Pb01]	cellular signalling	Cytoplasmic
PAAG_03923	TRAF-type zinc finger protein [Paracoccidioides brasiliensis Pb01]	cellular signalling	Nuclear
PAAG_03968	fungal Zn binuclear cluster domain-containing protein	cellular signalling	nuclear
PAAG_02973	diploid state maintenance protein chpA [Paracoccidioides brasiliensis Pb01]	cellular signalling	Cytoplasmic
PAAG_00821	ARF GTPase activator (Csx2) [Paracoccidioides brasiliensis Pb01]	cellular signalling	Nuclear
PAAG_00819	high affinity cAMP-specific 3',5'-cyclic phosphodiesterase 7A	cAMP/cGMP mediated signal transduction	nuclear
PAAG_03735	chaperone protein dnaJ [Paracoccidioides brasiliensis Pb01]	stress response	Mitochondrial
PAAG_03027	chaperone protein clpB [Paracoccidioides brasiliensis Pb01]	stress response	Mitochondrial
PAAG_02130	heat shock protein HSP98 [Paracoccidioides brasiliensis Pb01]	stress response	Cytoplasmic
PAAG_01695	arsenite resistance protein Ars2	stress response	nuclear
PAAG_01316	peptide methionine sulfoxide reductase msrB [Paracoccidioides brasiliensis Pb01]	stress response	Mitochondrial
PAAG_05416	NADP-dependent leukotriene B4 12-hydroxydehydrogenase [Paracoccidioides brasiliensis Pb01]	detoxification	Cytoplasmic
PAAG_04164	superoxide dismutase [Paracoccidioides brasiliensis Pb01]	superoxide metabolism	Cytoplasmic
PAAG_02971	cytosolic Cu/Zn superoxide dismutase [Paracoccidioides brasiliensis Pb01]	superoxide metabolism	Secreted (Extracellular)
PAAG_00702	zinc homeostasis factor 1	homeostasis of metal ions (Na, K, Ca etc.)	Plasma-membrane bound
PAAG_00326	Metal homeostasis factor ATX1	homeostasis of metal ions (Na, K, Ca etc.)	Plasma membrane-bound
PAAG_06633	COP9 signalosome complex subunit 5 [Paracoccidioides brasiliensis Pb01]	photoperception and response	Cytoplasmic and Nuclear
PAAG_08678	peroxisome assembly protein [Paracoccidioides brasiliensis Pb01]	peroxisome	Cytoplasmic
PAAG_06723	peroxisome biosynthesis protein PAS1 [Paracoccidioides brasiliensis Pb01]	peroxisome	Cytoplasmic
PAAG_01716	peroxisomal biogenesis factor 6 [Paracoccidioides brasiliensis Pb01]	peroxissome	Cytoplasmic
PAAG_03843	developmental protein fluG [Paracoccidioides brasiliensis Pb01]	fungal and other eukaryotic cell type differentiation	Cytoplasmic
PAAG_01709	rho-type GTPase-activating protein [Paracoccidioides brasiliensis Pb01]	development of asco- basidio- or zygospore	nuclear
