# Supplementary material for: Predicting copper-, iron-, and zinc-binding proteins in pathogenic species of the Paracoccidioides genus
Source: Front Microbiol. 2015 Jan 9;5:761. doi: 10.3389/fmicb.2014.00761 (PMC4288321; doi:10.3389/fmicb.2014.00761)
Supplement: Supplementary file 5 [file Table5.XLSX]

## Sheet: Cu proteins
Supplementary Table 5 -Specific Cu, Fe and Zn proteins found in one or two species of Paracoccidioides complex
Pb01 Accession Number	Pb03 Accession Number	Pb18 Accession Number	Pb01 Protein description	Pb03 Protein description	Pb18 Protein description	Orthologues1	Metal2
PAAG_08820	None	None	Tyrosinase	None	None	PABG_01599.1/PADG_04213.1	Cu
None	PABG_06777	None	None	copper-activated transcription factor	None	PADG_02168.1/PAAG_00516.1	None
None	None	PADG_02621	None	None	peroxisomal copper amine oxidase [Paracoccidioides brasiliensis Pb18]	PABG_00221	None
PAAG_08210	PABG_07429	None	copper fist DNA binding domain-containing protein[Paracoccidioides brasiliensis Pb01]	copper fist DNA binding domain-containing protein	None	PADG_08511.1	None
PAAG_02065	PABG_02316	None	amine oxidase [Paracoccidioides brasiliensis Pb01]	copper amine oxidase	None	None	_
PAAG_06668	None	PADG_01124	mitochondrial metallochaperone Sco1 [Paracoccidioides brasiliensis Pb01]	None	mitochondrial metallochaperone Sco1 [Paracoccidioides brasiliensis Pb18]	PABG_02681.1	None
None	PABG_01536	PADG_04146	None	Ctr copper transporter family protein	Ctr copper transporter family protein	None	_
1 - Orthologues found by BLAST search
2 - Metal binding search in the ortologues found

## Sheet: Fe proteins
Supplementary Table 5 -Specific Cu, Fe and Zn proteins found in one or two species of Paracoccidioides complex
Pb01 Accession Number	Pb03 Accession Number	Pb18 Accession Number	Pb01 Protein description	Pb03 Protein description	Pb18 Protein description	Orthologues1	Metal2
PAAG_01604	None	None	conserved hypothetical protein [Paracoccidioides brasiliensis Pb01]	None	None	PADG_00170.1/PABG_03660.1	Mn
PAAG_00783	None	None	serine/threonine-protein phosphatase PP1 [Paracoccidioides brasiliensis Pb01]	None	None	Many othologues	_
PAAG_00243	None	None	alcohol dehydrogenase IV [Paracoccidioides brasiliensis Pb01]	None	None	PADG_07885.1/PABG_06433.1	None
None	PABG_00926	None	None	radical SAM domain-containing protein [Paracoccidioides brasiliensis Pb03]	None	PADG_03399.1/PAAG_03907.1	Na
PAAG_03366	PABG_07053	None	phytanoyl-CoA dioxygenase family protein [Paracoccidioides brasiliensis Pb01]	phytanoyl-CoA dioxygenase domain containing 1 [Paracoccidioides brasiliensis Pb03]	None	None	_
PAAG_01835	PABG_02114	None	ser/Thr protein phosphatase family protein [Paracoccidioides brasiliensis Pb01]	ser/Thr protein phosphatase family protein	none	None	_
PAAG_00472	PABG_06737	None	serine/threonine-protein phosphatase [Paracoccidioides brasiliensis Pb01]	serine/threonine-protein phosphatase PP1 [Paracoccidioides brasiliensis Pb03]	None	Many othologues	_
PAAG_07853	None	PADG_08232	RLI and DUF367 domain-containing protein [Paracoccidioides brasiliensis Pb01]	None	RLI and DUF367 domain-containing protein [Paracoccidioides brasiliensis Pb18]	PABG_07865.1	None
PAAG_05696	None	PADG_07693	glycoprotease pgp1 [Paracoccidioides brasiliensis Pb01]	None	glycoprotease pgp1 [Paracoccidioides brasiliensis Pb18]	PABG_06271.1	Zn
PAAG_05255	None	PADG_05086	tRNA wybutosine-synthesizing protein [Paracoccidioides brasiliensis Pb01]	None	tRNA wybutosine-synthesizing protein [Paracoccidioides brasiliensis Pb18]	None	_
PAAG_04248	None	PADG_07484	cupin 2 [Paracoccidioides brasiliensis Pb01]	None	cupin domain-containing protein [Paracoccidioides brasiliensis Pb18]	None	_
PAAG_03296	None	PADG_03167	3-isopropylmalate dehydratase [Paracoccidioides brasiliensis Pb01]	None	3-isopropylmalate dehydratase [Paracoccidioides brasiliensis Pb18]	PABG_00724.1	None
PAAG_00823	None	PADG_04184	oxidoreductase [Paracoccidioides brasiliensis Pb01]	None	oxidoreductase	PABG_01410.1	None
PAAG_01011	None	PADG_03818	JmjC domain-containing histone demethylation protein [Paracoccidioides brasiliensis Pb01]	none	JmjC domain-containing histone demethylation protein [Paracoccidioides brasiliensis Pb18]	PABG_01242.1	Fe
None	PABG_02915	PADG_01431	None	calpain [Paracoccidioides brasiliensis Pb03]	calpain [Paracoccidioides brasiliensis Pb18]	PAAG_08630.1	None
None	PABG_03531	PADG_02101	None	glutamate synthase [Paracoccidioides brasiliensis Pb03]	ferredoxin-dependent glutamate synthase [Paracoccidioides brasiliensis Pb18]	PAAG_07999.1	Fe
None	PABG_04356	PADG_04745	None	conserved hypothetical protein [Paracoccidioides brasiliensis Pb03]	conserved hypothetical protein [Paracoccidioides brasiliensis Pb18]	PAAG_04584.1	None
None	PABG_04710	PADG_05335	None	iron sulfur cluster assembly protein [Paracoccidioides brasiliensis Pb03]	iron sulfur cluster assembly protein [Paracoccidioides brasiliensis Pb18]	None	_
None	PABG_04966	PADG_05626	None	oxidoreductase	oxidoreductase, 2OG-Fe(II) oxygenase family protein [Paracoccidioides brasiliensis Pb18]	PAAG_02480.1	None
1 - Orthologues found by BLAST search
2 - Metal binding search in the ortologues found

## Sheet: Zn proteins
Supplementary Table 5 -Specific Cu, Fe and Zn proteins found in one or two species of Paracoccidioides complex
Pb01 Accession Number	Pb03 Accession Number	Pb18 Accession Number	Pb01 Protein description	Pb03 Protein description	Pb18 Protein description	Orthologues1	Metal2
PAAG_09132	None	None	predicted protein [Paracoccidioides brasiliensis Pb01]	None	None	Many orthologues	_
PAAG_09082	None	None	C6 transcription factor	None	None	PABG_06134.1/PADG_06569.1	None
PAAG_09035	None	None	predicted protein [Paracoccidioides brasiliensis Pb01]	None	None	Many orthologues	_
PAAG_08975	None	None	conserved hypothetical protein [Paracoccidioides brasiliensis Pb01]	None	None	PADG_07209.1/PABG_05086.1/PADG_03936.1	None
PAAG_08933	None	None	predicted protein [Paracoccidioides brasiliensis Pb01]	None	None	Many orthologues	_
PAAG_08288	None	None	mitochondrial inner membrane metallopeptidase Oma1	None	None	None	_
PAAG_08181	None	None	palmitoyltransferase swf1 [Paracoccidioides brasiliensis Pb01]	None	None	PADG_08481.1/PABG_07404.1	None
PAAG_07971	None	None	conserved hypothetical protein [Paracoccidioides brasiliensis Pb01]	None	None	Many orthologues	_
PAAG_07704	None	None	methionine aminopeptidase [Paracoccidioides brasiliensis Pb01]	None	None	PABG_07533.1/PADG_08265.1	None
PAAG_07756	None	None	fungal specific transcription factor domain-containing protein [Paracoccidioides brasiliensis Pb01]	None	None	PABG_00369.1/PADG_02781.1	None
PAAG_07362	None	None	predicted protein [Paracoccidioides brasiliensis Pb01]	None	None	None	_
PAAG_07125	None	None	conserved hypothetical protein [Paracoccidioides brasiliensis Pb01]	None	None	Many orthologues	_
PAAG_06805	None	None	polysaccharide deacetylase	None	None	None	_
PAAG_06812	None	None	arylsulfatase [Paracoccidioides brasiliensis Pb01]	None	None	PABG_01091.1/PADG_04380.1	Ca
PAAG_06574	None	None	curved DNA-binding protein 42 kDa protein [Paracoccidioides brasiliensis Pb01]	None	None	PABG_02598.1/PADG_01032.1	None
PAAG_06714	None	None	conserved hypothetical protein [Paracoccidioides brasiliensis Pb01]	None	None	Many orthologues	_
PAAG_06448	None	None	SAM and PH domain-containing protein [Paracoccidioides brasiliensis Pb01]	None	None	PABG_02843.1/PADG_01349.1	None
PAAG_06501	None	None	superoxide dismutase 1 copper chaperone [Paracoccidioides brasiliensis Pb01]	None	None	PABG_02886.1/PADG_01400.1	None
PAAG_06128	None	None	conserved hypothetical protein [Paracoccidioides brasiliensis Pb01]	None	None	PABG_06529.1/PADG_07988.1	None
PAAG_06145	None	None	conserved hypothetical protein [Paracoccidioides brasiliensis Pb01]	None	None	PABG_06512.1/PADG_00068.1	None
PAAG_06159	None	None	C6 zinc finger domain-containing protein [Paracoccidioides brasiliensis Pb01]	None	None	PABG_06501.1/PADG_07961.1	Mg
PAAG_06018	None	None	predicted protein [Paracoccidioides brasiliensis Pb01]	None	None	None	_
PAAG_05759	None	None	conserved hypothetical protein [Paracoccidioides brasiliensis Pb01]	None	None	PABG_06328.1/PADG_07629.1	None
PAAG_05287	None	None	amidohydrolase [Paracoccidioides brasiliensis Pb01]	None	None	PABG_06073/PADG_06635.1	None
PAAG_05022	None	None	ubiquitin carboxyl-terminal hydrolase [Paracoccidioides brasiliensis Pb01]	None	None	PABG_04479.1/PADG_04872.1	Zn
PAAG_04684	None	None	predicted protein [Paracoccidioides brasiliensis Pb01]	None	None	Many orthologues	_
PAAG_04706	None	None	conserved hypothetical protein [Paracoccidioides brasiliensis Pb01]	None	None	PADG_08436.1/PADG_08611.1	None
PAAG_04815	None	None	conserved hypothetical protein [Paracoccidioides brasiliensis Pb01]	None	None	PABG_00369.1/PADG_02781.1	None
PAAG_04883	None	None	predicted protein [Paracoccidioides brasiliensis Pb01]	None	None	PABG_00156.1/PADG_02556.1	Zn
PAAG_04364	None	None	conserved hypothetical protein [Paracoccidioides brasiliensis Pb01]	None	None	Many orthologues	_
PAAG_04451	None	None	conserved hypothetical protein [Paracoccidioides brasiliensis Pb01]	None	None	PABG_04237.1/PADG_04608.1	None
PAAG_04180	None	None	conserved hypothetical protein [Paracoccidioides brasiliensis Pb01]	None	None	Many orthologues	_
PAAG_04214	None	None	IBR finger domain-containing protein [Paracoccidioides brasiliensis Pb01]	None	None	None	_
PAAG_03742	None	None	DNA repair protein rhp42 [Paracoccidioides brasiliensis Pb01]	None	None	PABG_00790.1/PADG_03246.1	None
PAAG_03859	None	None	predicted protein [Paracoccidioides brasiliensis Pb01]	None	None	None	_
PAAG_03944	None	None	cytosolic Fe-S cluster assembling factor NBP35 [Paracoccidioides brasiliensis Pb01]	None	None	PABG_00960.1/PADG_03433.1	Zn
PAAG_03046	None	None	conserved hypothetical protein [Paracoccidioides brasiliensis Pb01]	None	None	PABG_00498.1/PADG_02916.1	Zn
PAAG_03147	None	None	palmitoyltransferase pfa4 [Paracoccidioides brasiliensis Pb01]	None	None	PABG_00595.1/PADG_03026.1	None
PAAG_03406	None	None	isochorismatase family protein family [Paracoccidioides brasiliensis Pb01]	None	None	Many orthologues	_
PAAG_02597	None	None	conserved hypothetical protein [Paracoccidioides brasiliensis Pb01]	None	None	Many orthologues	_
PAAG_02690	None	None	C6 zinc finger domain-containing protein [Paracoccidioides brasiliensis Pb01]	None	None	None	_
PAAG_02454	None	None	C6 zinc finger domain-containing protein [Paracoccidioides brasiliensis Pb01]	None	None	PABG_04947.1/PADG_05604.1	Mg
PAAG_01476	None	None	conserved hypothetical protein [Paracoccidioides brasiliensis Pb01]	None	None	PABG_01919.1/PADG_00304.1	Fe/S
PAAG_01604	None	None	conserved hypothetical protein [Paracoccidioides brasiliensis Pb01]	None	None	PABG_03660.1/PADG_00170.1	None
PAAG_01608	None	None	conserved hypothetical protein [Paracoccidioides brasiliensis Pb01]	None	None	PADG_08436.1/PADG_08611.1	None
PAAG_00199	None	None	conserved hypothetical protein [Paracoccidioides brasiliensis Pb01]	None	None	Many orthologues	_
PAAG_00286	None	None	deoxycytidylate deaminase [Paracoccidioides brasiliensis Pb01]	None	None	PABG_06396.1/PADG_07844.1	Zn
PAAG_00323	None	None	RING finger and CHY zinc finger domain-containing protein [Paracoccidioides brasiliensis Pb01]	None	None	PABG_06612.1/PADG_02355.1	None
PAAG_00358	None	None	conserved hypothetical protein [Paracoccidioides brasiliensis Pb01]	None	None	PABG_06644.1/PADG_02316.1	None
PAAG_00508	None	None	peptidase M24 [Paracoccidioides brasiliensis Pb01]	None	None	None	_
None	PABG_05714	None	None	40S ribosomal protein S27	None	None	_
None	PABG_05313	None	None	RING finger domain protein	None	PADG_06940.1/PAAG_00621.1	None
None	PABG_05336	None	None	CCCH zinc finger and RRM domain-containing protein	None	None	_
None	PABG_05011	None	None	C3HC4 type zinc finger containing protein	None	PADG_05674.1/PAAG_02529	None
None	PABG_05098	None	None	C6 zinc finger domain-containing protein	None	PADG_07196.1/PAAG_00065.1	Mg
None	PABG_04934	None	None	calcium-independent protein kinase C	None	Many orthologues	_
None	PABG_04067	None	None	histidinol dehydrogenase	None	None	_
None	PABG_03226	None	None	C6 finger domain-containing protein	None	PADG_01780.1/PAAG_02753.1	Mg
None	PABG_02378	None	None	fungal specific transcription factor domain-containing protein	None	PADG_00758.1/PAAG_01359.1	None
None	PABG_01975	None	None	fungal specific transcription factor domain-containing protein	None	Many orthologues	_
None	PABG_01244	None	None	DNA repair protein RAD14	None	PADG_03820.1/PAAG_01009.1	Zn
None	PABG_01666	None	None	HIT finger domain-containing protein	None	PADG_03742.1/PAAG_01083.1	None
None	PABG_01725	None	None	ADP-ribosylation factor	None	PADG_03677.1/PAAG_01152.1	None
None	PABG_01746	None	None	DNA-(apurinic or apyrimidinic site) lyase	None	PADG_03656.1/PAAG_01173.1	Mg or Zn of Fe
None	PABG_00715	None	None	C2H2 transcription factor	None	PADG_03157.1/PAAG_03287.1	None
None	PABG_00839	None	None	MYND finger	None	PADG_03297.1/PAAG_03794.1	None
None	PABG_07365	None	None	N-acetylated-alpha-linked acidic dipeptidase	None	Many orthologues	_
None	PABG_06777	None	None	copper-activated transcription factor grisea	None	PADG_02168.1/PAAG_00516.1	None
None	PABG_06932	None	None	leucyl-tRNA synthetase	None	PADG_06226.1/PAAG_03595.1	None
None	PABG_06974	None	None	aminopeptidase N	None	Many orthologues	_
None	PABG_07200	None	None	RSC complex subunit Sfh1	None	PADG_05162.1/PAAG_07469.1	None
None	PABG_06413	None	None	metallophosphoesterase domain-containing protein	None	Many orthologues	_
None	PABG_06059	None	None	C6 transcription factor	None	PADG_06652.1/PAAG_05307.1	Mg
None	PABG_06127	None	None	PHD finger domain-containing protein	None	PADG_06577.1/PAAG_08789.1	None
None	PABG_06361	None	None	C6 finger domain protein, putative	None	PADG_07592.1/PAAG_05796.1	Mg
None	PABG_06384	None	None	predicted protein	None	None	_
None	None	PADG_06927	None	None	conserved hypothetical protein [Paracoccidioides brasiliensis Pb18]	Many orthologues	_
None	None	PADG_07491	None	None	conserved hypothetical protein [Paracoccidioides brasiliensis Pb18]	Many orthologues	_
None	None	PADG_07665	None	None	C2H2 finger domain-containing protein FlbC [Paracoccidioides brasiliensis Pb18]	PABG_06296.1/PAAG_05724.1	Ca
None	None	PADG_07987	None	None	putative NF-X1 finger transcription factor [Paracoccidioides brasiliensis Pb18]	PABG_06528.1/PAAG_06129.1	Mg
None	None	PADG_08127	None	None	conserved hypothetical protein [Paracoccidioides brasiliensis Pb18]	Many orthologues	_
None	None	PADG_08436	None	None	conserved hypothetical protein [Paracoccidioides brasiliensis Pb18]	PABG_07621.1/PAAG_04364.1	Zn
None	None	PADG_00315	None	None	carbonic anhydrase [Paracoccidioides brasiliensis Pb18]	PABG_01932.1/PAAG_01465.1	Zn
None	None	PADG_00925	None	None	conserved hypothetical protein [Paracoccidioides brasiliensis Pb18]	PABG_02502.1/PAAG_07162.1	Mn
None	None	PADG_08557	None	None	conserved hypothetical protein [Paracoccidioides brasiliensis Pb18]	Many orthologues	_
None	None	PADG_08561	None	None	conserved hypothetical protein [Paracoccidioides brasiliensis Pb18]	Many orthologues	_
None	None	PADG_08616	None	None	conserved hypothetical protein [Paracoccidioides brasiliensis Pb18]	Many orthologues	_
None	None	PADG_08657	None	None	GPI ethanolamine phosphate transferase [Paracoccidioides brasiliensis Pb18]	PABG_07804.1/PAAG_08398.1	None
None	None	PADG_01508	None	None	hypothetical protein [Paracoccidioides brasiliensis Pb18]	None	_
None	None	PADG_02607	None	None	poly(ADP)-ribose polymerase [Paracoccidioides brasiliensis Pb18]	PABG_00206.1/PAAG_04866.1	None
None	None	PADG_02915	None	None	copia-like retrotransposon family protein [Paracoccidioides brasiliensis Pb18]	None	_
None	None	PADG_03056	None	None	conserved hypothetical protein [Paracoccidioides brasiliensis Pb18]	Many orthologues	_
None	None	PADG_03882	None	None	mitochondrial intermembrane space translocase subunit Tim10 [Paracoccidioides brasiliensis Pb18]	None	_
None	None	PADG_04074	None	None	RING finger domain-containing protein [Paracoccidioides brasiliensis Pb18]	PABG_01471.1/PAAG_00755.1	None
None	None	PADG_04290	None	None	conserved hypothetical protein [Paracoccidioides brasiliensis Pb18]	Many orthologues	_
None	None	PADG_04387	None	None	nicotinamidase [Paracoccidioides brasiliensis Pb18]	PABG_01086.1	None
None	None	PADG_05250	None	None	conserved hypothetical protein [Paracoccidioides brasiliensis Pb18]	Many orthologues	_
None	None	PADG_05423	None	None	conserved hypothetical protein [Paracoccidioides brasiliensis Pb18]	Many orthologues	_
None	None	PADG_05710	None	None	conserved hypothetical protein [Paracoccidioides brasiliensis Pb18]	Many orthologues	_
None	None	PADG_05737	None	None	conserved hypothetical protein [Paracoccidioides brasiliensis Pb18]	Many orthologues	_
None	None	PADG_05953	None	None	C6 transcription factor (Fcr1) [Paracoccidioides brasiliensis Pb18]	PABG_05627.1/PAAG_06055.1	None
None	None	PADG_06545	None	None	suppressor of stem-loop protein [Paracoccidioides brasiliensis Pb18]	PABG_06975.1/PAAG_09006.1	None
None	None	PADG_06547	None	None	conserved hypothetical protein [Paracoccidioides brasiliensis Pb18]	Many orthologues	_
PAAG_08954	PABG_06991	None	GTP cyclohydrolase [Paracoccidioides brasiliensis Pb01]	GTP cyclohydrolase	None	None	_
PAAG_08528	PABG_04672	None	palmitoyltransferase AKR1 [Paracoccidioides brasiliensis Pb01]	palmitoyltransferase akr1	None	PADG_05297.1	Zn
PAAG_08216	PABG_03422	None	mitochondrial-processing peptidase subunit alpha [Paracoccidioides brasiliensis Pb01]	mitochondrial-processing peptidase subunit alpha [Paracoccidioides brasiliensis Pb03]	None	PADG_01992.1	Zn
PAAG_08138	PABG_07838	None	PHD finger domain-containing protein	PHD finger domain-containing protein	None	PADG_08705.1	none
PAAG_08210	PABG_07429	None	copper fist DNA binding domain-containing protein	copper fist DNA binding domain-containing protein	None	None	_
PAAG_07936	PABG_07517	None	transport protein SEC24 [Paracoccidioides brasiliensis Pb01]	Sec23/Sec24 family protein [Paracoccidioides brasiliensis Pb03]	None	Many othologues	_
PAAG_07357	PABG_05542	None	C6 zinc finger domain-containing protein [Paracoccidioides brasiliensis Pb01]	C6 zinc finger domain-containing protein	None	Many othologues	_
PAAG_06967	PABG_02981	None	chromodomain-helicase-DNA-binding protein [Paracoccidioides brasiliensis Pb01]	chromodomain-helicase-DNA-binding protein	None	Many othologues	_
PAAG_07089	PABG_03086	None	homocitrate synthase [Paracoccidioides brasiliensis Pb01]	homocitrate synthase	None	PADG_01615.1	Mn
PAAG_06736	PABG_01034	None	C6 transcription factor	C6 transcription factor	None	PADG_04453.1	none
PAAG_06596	PABG_02619	None	alcohol dehydrogenase [Paracoccidioides brasiliensis Pb01]	zinc-containing alcohol dehydrogenase superfamily protein	None	None	_
PAAG_06673	PABG_02684	None	rna-binding protein [Paracoccidioides brasiliensis Pb01]	RNA-binding protein	None	None	_
PAAG_06087	PABG_06569	None	C2H2 finger domain-containing protein	C2H2 finger domain-containing protein	None	PADG_08030.1	none
PAAG_05818	PABG_05830	None	sexual development transcription factor NsdD [Paracoccidioides brasiliensis Pb01]	GATA-type sexual development transcription factor NsdD	None	PADG_06176.1	none
PAAG_05566	PABG_06145	None	PHD finger and BAH domain-containing protein	PHD finger and BAH domain-containing protein	None	Many othologues
PAAG_05105	PABG_04552	None	fungal specific transcription factor domain-containing protein [Paracoccidioides brasiliensis Pb01]	fungal specific transcription factor domain-containing protein	None	PADG_04950.1	Zn
PAAG_04696	PABG_00059	None	C2H2 finger domain-containing protein	C2H2 finger domain-containing protein	None	PADG_02451.1	none
PAAG_04343	PABG_04115	None	GTP cyclohydrolase I [Paracoccidioides brasiliensis Pb01]	GTP cyclohydrolase I	None	None	_
PAAG_03874	PABG_00902	None	HIT finger domain-containing protein	HIT finger domain-containing protein	None	PADG_03368.1	none
PAAG_03063	PABG_00523	None	jumonji family transcription factor	jumonji family transcription factor	None	Many othologues
PAAG_02834	PABG_03297	None	C6 transcription factor	C6 transcription factor	None	PADG_01863.1	none
PAAG_01835	PABG_02114	None	ser/Thr protein phosphatase family protein [Paracoccidioides brasiliensis Pb01]	ser/Thr protein phosphatase family protein	None	Existent metalloprotein	_
PAAG_02161	PABG_02396	None	homeobox and C2H2 transcription factor	homeobox and C2H2 transcription factor	None	Existent metalloprotein	_
PAAG_00770	PABG_01458	None	26S protease regulatory subunit [Paracoccidioides brasiliensis Pb01]	26S protease regulatory subunit S10B	None	Many othologues	_
PAAG_00978	PABG_01273	None	HIT finger domain-containing protein	HIT finger domain-containing protein	None	PADG_03849.1	none
PAAG_01305	PABG_01876	None	C6 transcription factor	C6 transcription factor	None	Many othologues	_
PAAG_00301	PABG_06594	None	nodulation protein L [Paracoccidioides brasiliensis Pb01]	nodulation protein L	None	PADG_02378.1	Mn
PAAG_00427	PABG_06702	None	DNA repair and transcription factor Ada	DNA repair and transcription factor Ada	None	PADG_02251.1	none
PAAG_00472	PABG_06737	None	serine/threonine-protein phosphatase [Paracoccidioides brasiliensis Pb01]	serine/threonine-protein phosphatase PP1	None	Existent metalloprotein	_
PAAG_00629	PABG_05305	None	oxidoreductase [Paracoccidioides brasiliensis Pb01]	oxidoreductase	None	PADG_06950.1	Fe
PAAG_08922	None	PADG_05912	RING-14 protein [Paracoccidioides brasiliensis Pb01]	None	RING-14 protein [Paracoccidioides brasiliensis Pb18]	PABG_05593.1	Zn
PAAG_08781	None	PADG_08741	conserved hypothetical protein [Paracoccidioides brasiliensis Pb01]	None	predicted protein [Paracoccidioides brasiliensis Pb18]	Many othologues	_
PAAG_08402	None	PADG_08540	conserved hypothetical protein [Paracoccidioides brasiliensis Pb01]	None	predicted protein [Paracoccidioides brasiliensis Pb18]	Many othologues	_
PAAG_08413	None	PADG_06860	conserved hypothetical protein [Paracoccidioides brasiliensis Pb01]	None	conserved hypothetical protein [Paracoccidioides brasiliensis Pb18]	Many othologues	_
PAAG_07577	None	PADG_08275	C2H2 finger domain-containing protein [Paracoccidioides brasiliensis Pb01]	None	C2H2 finger domain-containing protein [Paracoccidioides brasiliensis Pb18]	PABG_07542.1	None
PAAG_07164	None	PADG_00926	amidohydrolase [Paracoccidioides brasiliensis Pb01]	None	amidohydrolase family protein [Paracoccidioides brasiliensis Pb18]	Many othologues	_
PAAG_07086	None	PADG_01610	CaaX farnesyltransferase beta subunit [Paracoccidioides brasiliensis Pb01]	None	CaaX farnesyltransferase beta subunit [Paracoccidioides brasiliensis Pb18]	PABG_03083.1	None
PAAG_06830	None	PADG_04362	conserved hypothetical protein [Paracoccidioides brasiliensis Pb01]	None	conserved hypothetical protein [Paracoccidioides brasiliensis Pb18]	PABG_04362.1	Mn
PAAG_06092	None	PADG_08025	pachytene checkpoint component Pch2	None	pachytene checkpoint component Pch2 [Paracoccidioides brasiliensis Pb18]	None	_
PAAG_04312	None	PADG_07542	dipeptidase [Paracoccidioides brasiliensis Pb01]	None	membrane dipeptidase GliJ [Paracoccidioides brasiliensis Pb18]	None	_
PAAG_02978	None	PADG_02850	fungal specific transcription factor domain-containing protein	None	fungal specific transcription factor domain-containing protein [Paracoccidioides brasiliensis Pb18]	PABG_00439.1	None
PAAG_03204	None	PADG_03087	C6 zinc finger domain-containing protein [Paracoccidioides brasiliensis Pb01]	None	C6 zinc finger domain-containing protein [Paracoccidioides brasiliensis Pb18]	PABG_00652.1	None
PAAG_02673	None	PADG_01697	carbonic anhydrase [Paracoccidioides brasiliensis Pb01]	None	carbonic anhydrase [Paracoccidioides brasiliensis Pb18]	PABG_03153.1	Zn
PAAG_02303	None	PADG_05442	C6 transcription factor	None	C6 transcription factor [Paracoccidioides brasiliensis Pb18]	Many othologues	_
PAAG_02446	None	PADG_05596	serine/threonine-protein phosphatase PP-X isozyme 1 [Paracoccidioides brasiliensis Pb01]	None	serine/threonine-protein phosphatase PP-X isozyme 1 [Paracoccidioides brasiliensis Pb18]	Many othologues	_
PAAG_01001	None	PADG_03826	40S ribosomal protein S29	None	40S ribosomal protein S29 [Paracoccidioides brasiliensis Pb18]	None	_
PAAG_01099	None	PADG_03731	fungal specific transcription factor domain-containing protein [Paracoccidioides brasiliensis Pb01]	None	fungal specific transcription factor domain-containing protein [Paracoccidioides brasiliensis Pb18]	PABG_01676.1	None
PAAG_01315	None	PADG_03509	stromal membrane-associated protein [Paracoccidioides brasiliensis Pb01]	None	stromal membrane-associated protein	PABG_01885.1	None
PAAG_00450	None	PADG_02230	protein kinase byr2 [Paracoccidioides brasiliensis Pb01]	None	protein kinase byr2	Many othologues	_
None	PABG_05883	PADG_06862	None	N-acetylmuramoyl-L-alanine amidase	N-acetylmuramoyl-L-alanine amidase [Paracoccidioides brasiliensis Pb18]	PAAG_02541.1	None
None	PABG_05988	PADG_06735	None	AAA family ATPase	AAA family ATPase	Many othologues	_
None	PABG_06389	PADG_07836	None	quinone oxidoreductase	quinone oxidoreductase [Paracoccidioides brasiliensis Pb18]	PAAG_00293.1	None
None	PABG_06664	PADG_02292	None	conserved hypothetica protein	conserved hypothetical protein [Paracoccidioides brasiliensis Pb18]	PAAG_00381.1	None
None	PABG_07523	PADG_08132	None	C6 transcription factor OefC	C6 transcription factor [Paracoccidioides brasiliensis Pb18]	PAAG_07943.1	None
None	PABG_00032	PADG_02422	None	C6 zinc finger domain-containing protein	C6 zinc finger domain-containing protein [Paracoccidioides brasiliensis Pb18]	None	_
None	PABG_00137	PADG_02531	None	transcription initiation factor TFIId 127kD subunit	transcription initiation factor TFIId 127kD subunit [Paracoccidioides brasiliensis Pb18]	PAAG_04791.1	Mn
None	PABG_00339	PADG_06362	None	nucleolar protein NOP2	nucleolar protein NOP2	Many othologues	_
None	PABG_00509	PADG_02927	None	mitochondrial chaperone BCS1	mitochondrial chaperone bcs1 [Paracoccidioides brasiliensis Pb18]	None	_
None	PABG_00954	PADG_03427	None	ubiquitin conjugating enzyme	homologous to E3 ubiquitin-protein ligase [Paracoccidioides brasiliensis Pb18]	PAAG_03936.1	None
None	PABG_01008	PADG_03482	None	metaphase-anaphase transition protein	metaphase-anaphase transition protein [Paracoccidioides brasiliensis Pb18]	PAAG_03994.1	None
None	PABG_07621	PADG_08439	None	predicted protein	conserved hypothetical protein [Paracoccidioides brasiliensis Pb18]	Many othologues	_
None	PABG_07708	PADG_08632	None	vacuolar protein-sorting-associated protein	vacuolar protein-sorting-associated protein [Paracoccidioides brasiliensis Pb18]	PAAG_08389.1	None
None	PABG_01031	PADG_04456	None	Zn(II)2Cys6 transcriptional activator	Zn(II)2Cys6 transcriptional activator [Paracoccidioides brasiliensis Pb18]	PAAG_06733.1	Zn
None	PABG_01796	PADG_03597	None	C6 finger domain-containing protein	C6 finger domain-containing protein	PAAG_01228.1	None
None	PABG_07827	PADG_05556	None	predicted protein	conserved hypothetical protein [Paracoccidioides brasiliensis Pb18]	Many othologues	_
None	PABG_02198	PADG_00599	None	26S protease regulatory subunit 6A	26S protease regulatory subunit 6A [Paracoccidioides brasiliensis Pb18]	Many othologues	_
None	PABG_02328	PADG_00814	None	branchpoint-bridging protein	branchpoint-bridging protein [Paracoccidioides brasiliensis Pb18]	PAAG_02078.1	Fe
None	PABG_07840	PADG_08685	None	serine/threonine-protein phosphatase PP-Z	serine/threonine-protein phosphatase PP1 [Paracoccidioides brasiliensis Pb18]	Many othologues	_
None	PABG_03077	PADG_01604	None	RING and UBP finger domain protein	RING finger protein ETP1 homolog [Paracoccidioides brasiliensis Pb18]	PAAG_07079.1	None
None	PABG_03227	PADG_01781	None	U1 zinc finger domain-containing protein	U1 zinc finger domain-containing protein [Paracoccidioides brasiliensis Pb18]	PAAG_02754.1	None
None	PABG_03670	PADG_00157	None	C6 finger domain-containing protein	C6 finger domain-containing protein	PAAG_01617.1	None
None	PABG_03786	PADG_00035	None	C6 transcription factor	C6 transcription factor	PAAG_01742.1	None
None	PABG_03893	PADG_07342	None	palmitoyltransferase pfa5	palmitoyltransferase pfa5 [Paracoccidioides brasiliensis Pb18]	PAAG_04069.1	Zn
None	PABG_04302	PADG_04685	None	conserved hypothetica protein	conserved hypothetical protein [Paracoccidioides brasiliensis Pb18]	PAAG_04524.1	Mn
None	PABG_04472	PADG_04864	None	conserved hypothetica protein	conserved hypothetical protein [Paracoccidioides brasiliensis Pb18]	PAAG_05016.1	Mn
None	PABG_04907	PADG_08611	None	predicted protein	conserved hypothetical protein [Paracoccidioides brasiliensis Pb18]	Many othologues	_
None	PABG_04941	PADG_07417	None	C6 transcription factor (NirA)	C6 transcription factor (NirA)	PAAG_02447.1	None
None	PABG_05115	PADG_07174	None	glutathione-dependent formaldehyde-activating	glutathione-dependent formaldehyde-activating [Paracoccidioides brasiliensis Pb18]	None	_
None	PABG_05217	PADG_07053	None	a-pheromone processing metallopeptidase Ste23	a-pheromone processing metallopeptidase Ste23 [Paracoccidioides brasiliensis Pb18]	PAAG_00030.1	None
None	PABG_05227	PADG_07041	None	maintenance of ploidy protein MOB2	maintenance of ploidy protein mob1 [Paracoccidioides brasiliensis Pb18]	PAAG_06207.1	Zn
None	PABG_05409	PADG_05720	None	C6 transcription factor	C6 transcription factor, putative [Paracoccidioides brasiliensis Pb18]	PAAG_08887.1	None
None	PABG_05614	PADG_05935	None	spindle poison sensitivity protein Scp3	spindle poison sensitivity protein Scp3	PAAG_08843.1	None
1 - Orthologues found by BLAST search
2 - Metal binding search in the ortologues found
