# Supplementary material for: Predicting copper-, iron-, and zinc-binding proteins in pathogenic species of the Paracoccidioides genus
Source: Front Microbiol. 2015 Jan 9;5:761. doi: 10.3389/fmicb.2014.00761 (PMC4288321; doi:10.3389/fmicb.2014.00761)
Supplement: Supplementary file 6 [file DataSheet1.ZIP]

Archive with 18,008 entries (18,005 files):
- Patterns_copper
- Patterns_copper/1v54_O.pattern
- Patterns_copper/2vm3_A.pattern
- Patterns_copper/3hhs_B.pattern
- Patterns_copper/3g5w_B.pattern
- Patterns_copper/2iwf_B.pattern
- Patterns_copper/1hc1_A.pattern
- Patterns_copper/2avf_E.pattern
- Patterns_copper/2bp0_A.pattern
- Patterns_copper/1f1g_A.pattern
- Patterns_copper/1yjt_A.pattern
- Patterns_copper/2z7z_B.pattern
- Patterns_copper/1z9n_D.pattern
- Patterns_copper/1ocz_B.pattern
- Patterns_copper/1as7_C.pattern
- Patterns_copper/2yx9_B.pattern
- Patterns_copper/1azr_B.pattern
- Patterns_copper/3k7r_F.pattern
- Patterns_copper/1qal_B.pattern
- Patterns_copper/2wz6_F.pattern
- Patterns_copper/2zxw_N.pattern
- Patterns_copper/2ppc_C.pattern
- Patterns_copper/1l9p_B.pattern
- Patterns_copper/1oow_A.pattern
- Patterns_copper/1kbw_B.pattern
- Patterns_copper/2cfk_A.pattern
- Patterns_copper/1sfh_B.pattern
- Patterns_copper/2sod_G.pattern
- Patterns_copper/2oqe_E.pattern
- Patterns_copper/1nin_A.pattern
- Patterns_copper/2oov_B.pattern
- Patterns_copper/1npn_B.pattern
- Patterns_copper/1qni_B.pattern
- Patterns_copper/1jvl_B.pattern
- Patterns_copper/1hc1_D.pattern
- Patterns_copper/1aoz_A.pattern
- Patterns_copper/3aws_B.pattern
- Patterns_copper/2xmt_B.pattern
- Patterns_copper/2vr8_F.pattern
- Patterns_copper/2xmj_A.pattern
- Patterns_copper/3n9h_E.pattern
- Patterns_copper/3nq1_B.pattern
- Patterns_copper/3hii_B.pattern
- Patterns_copper/3paz_A.pattern
- Patterns_copper/3cvd_C.pattern
- Patterns_copper/1yso_A.pattern
- Patterns_copper/1sda_G.pattern
- Patterns_copper/3h4h_C.pattern
- Patterns_copper/2ih8_A.pattern
- Patterns_copper/1kya_A.pattern
- Patterns_copper/1sos_I.pattern
- Patterns_copper/2vz3_A.pattern
- Patterns_copper/1wx4_A.pattern
- Patterns_copper/2gbv_I.pattern
- Patterns_copper/2zwd_B.pattern
- Patterns_copper/1uat_A.pattern
- Patterns_copper/3jtb_B.pattern
- Patterns_copper/3ft0_B.pattern
- Patterns_copper/3omi_B.pattern
- Patterns_copper/1v55_N.pattern
- Patterns_copper/1hl5_S.pattern
- Patterns_copper/1gqg_A.pattern
- Patterns_copper/2pp7_A.pattern
- Patterns_copper/3in2_A.pattern
- Patterns_copper/2idf_B.pattern
- Patterns_copper/2aqn_B.pattern
- Patterns_copper/1ivw_A.pattern
- Patterns_copper/1fft_A.pattern
- Patterns_copper/1pu0_G.pattern
- Patterns_copper/3pgb_A.pattern
- Patterns_copper/1ocr_B.pattern
- Patterns_copper/1ksi_B.pattern
- Patterns_copper/1b3i_A.pattern
- Patterns_copper/1ezl_B.pattern
- Patterns_copper/1h1m_B.pattern
- Patterns_copper/3eh4_B.pattern
- Patterns_copper/2xx1_D.pattern
- Patterns_copper/1mg3_K.pattern
- Patterns_copper/3cvb_A.pattern
- Patterns_copper/1kcw_A.pattern
- Patterns_copper/3sod_G.pattern
- Patterns_copper/1d6y_A.pattern
- Patterns_copper/2occ_A.pattern
- Patterns_copper/1xme_A.pattern
- Patterns_copper/1j9r_B.pattern
- Patterns_copper/2tsb_A.pattern
- Patterns_copper/2pcf_A.pattern
- Patterns_copper/3gdc_A.pattern
- Patterns_copper/1as8_B.pattern
- Patterns_copper/2cal_A.pattern
- Patterns_copper/1ws7_B.pattern
- Patterns_copper/3lzl_B.pattern
- Patterns_copper/1uvw_A.pattern
- Patterns_copper/2aqn_A.pattern
- Patterns_copper/1v54_N.pattern
- Patterns_copper/1nds_C.pattern
- Patterns_copper/1uku_A.pattern
- Patterns_copper/1j9t_B.pattern
- Patterns_copper/3ag1_N.pattern
- Patterns_copper/2xxf_A.pattern
- Patterns_copper/1n61_B.pattern
- Patterns_copper/1gs8_A.pattern
- Patterns_copper/1f18_A.pattern
- Patterns_copper/3ag1_A.pattern
- Patterns_copper/2eim_N.pattern
- Patterns_copper/3k7r_H.pattern
- Patterns_copper/1bug_B.pattern
- Patterns_copper/2wko_F.pattern
- Patterns_copper/1gqg_D.pattern
- Patterns_copper/3abl_A.pattern
- Patterns_copper/1ba9_A.pattern
- Patterns_copper/1azb_A.pattern
- Patterns_copper/1ws8_A.pattern
- Patterns_copper/1ui8_B.pattern
- Patterns_copper/2b08_C.pattern
- Patterns_copper/1kv7_A.pattern
- Patterns_copper/1e9o_B.pattern
- Patterns_copper/1pzb_A.pattern
- Patterns_copper/2vn3_A.pattern
- Patterns_copper/2hzh_A.pattern
- Patterns_copper/3mig_A.pattern
- Patterns_copper/3kii_A.pattern
- Patterns_copper/2avf_D.pattern
- Patterns_copper/2b08_B.pattern
- Patterns_copper/1npj_A.pattern
- Patterns_copper/3kn4_A.pattern
- Patterns_copper/1gs6_X.pattern
- Patterns_copper/3abk_B.pattern
- Patterns_copper/2z7u_A.pattern
- Patterns_copper/2wo0_B.pattern
- Patterns_copper/1mjg_N.pattern
- Patterns_copper/3cvd_A.pattern
- Patterns_copper/2z8y_N.pattern
- Patterns_copper/1kbw_E.pattern
- Patterns_copper/1cur_A.pattern
- Patterns_copper/1jvo_L.pattern
- Patterns_copper/1rky_A.pattern
- Patterns_copper/2ccw_A.pattern
- Patterns_copper/1wx4_B.pattern
- Patterns_copper/1uxl_C.pattern
- Patterns_copper/1nds_B.pattern
- Patterns_copper/1j9r_C.pattern
- Patterns_copper/2zxw_B.pattern
- Patterns_copper/1f1a_A.pattern
- Patterns_copper/3nbb_E.pattern
- Patterns_copper/3kh3_H.pattern
- Patterns_copper/1mzz_C.pattern
- Patterns_copper/3eh5_B.pattern
- Patterns_copper/2aps_B.pattern
- Patterns_copper/1qal_A.pattern
- Patterns_copper/2dys_N.pattern
- Patterns_copper/1a2v_D.pattern
- Patterns_copper/2aan_A.pattern
- Patterns_copper/2hxa_B.pattern
- Patterns_copper/1lnl_A.pattern
- Patterns_copper/1ibd_A.pattern
- Patterns_copper/2iaa_C.pattern
- Patterns_copper/3abl_N.pattern
- Patterns_copper/1bxa_A.pattern
- Patterns_copper/3cg8_A.pattern
- Patterns_copper/2zwf_B.pattern
- Patterns_copper/3awx_A.pattern
- Patterns_copper/1aso_B.pattern
- Patterns_copper/3fu7_A.pattern
- Patterns_copper/1uxl_F.pattern
- Patterns_copper/1adw_A.pattern
- Patterns_copper/3bqv_A.pattern
- Patterns_copper/3h56_A.pattern
- Patterns_copper/1a8z_A.pattern
- Patterns_copper/3cvd_B.pattern
- Patterns_copper/2hh7_A.pattern
- Patterns_copper/1d6u_A.pattern
- Patterns_copper/3ibo_D.pattern
- Patterns_copper/3n2j_I.pattern
- Patterns_copper/1adw_B.pattern
- Patterns_copper/1oaj_A.pattern
- Patterns_copper/2gbv_D.pattern
- Patterns_copper/1n18_J.pattern
- Patterns_copper/6pcy_A.pattern
- Patterns_copper/2c9q_A.pattern
- Patterns_copper/1yew_E.pattern
- Patterns_copper/3fu8_B.pattern
- Patterns_copper/1nwp_B.pattern
- Patterns_copper/1kbv_B.pattern
- Patterns_copper/1j9s_B.pattern
- Patterns_copper/2woh_A.pattern
- Patterns_copper/1f1g_B.pattern
- Patterns_copper/2avf_F.pattern
- Patterns_copper/1sfd_A.pattern
- Patterns_copper/3ala_B.pattern
- Patterns_copper/1sfd_B.pattern
- Patterns_copper/1jvo_A.pattern
- Patterns_copper/2dv6_E.pattern
- Patterns_copper/1j9s_C.pattern
- Patterns_copper/1fun_F.pattern
- Patterns_copper/1kdi_A.pattern
- Patterns_copper/1yjk_A.pattern
- Patterns_copper/1hl5_O.pattern
- Patterns_copper/2eid_A.pattern
- Patterns_copper/2ppc_A.pattern
- Patterns_copper/1q0e_A.pattern
- Patterns_copper/3kh4_A.pattern
- Patterns_copper/3erx_A.pattern
- Patterns_copper/1yai_A.pattern
- Patterns_copper/1zds_B.pattern
- Patterns_copper/2xll_C.pattern
- Patterns_copper/1v54_B.pattern
- Patterns_copper/3n2j_B.pattern
- Patterns_copper/1n18_C.pattern
- Patterns_copper/2ppa_B.pattern
- Patterns_copper/3hig_A.pattern
- Patterns_copper/1kya_C.pattern
- Patterns_copper/2uxf_A.pattern
- Patterns_copper/2xmw_A.pattern
- Patterns_copper/2gc4_C.pattern
- Patterns_copper/2jkw_B.pattern
- Patterns_copper/2dws_A.pattern
- Patterns_copper/3gzo_C.pattern
- Patterns_copper/3g5w_D.pattern
- Patterns_copper/2cbp_A.pattern
- Patterns_copper/1e9q_B.pattern
- Patterns_copper/1aac_A.pattern
- Patterns_copper/3dkh_B.pattern
- Patterns_copper/2bwi_A.pattern
- Patterns_copper/2fqf_A.pattern
- Patterns_copper/3gyr_J.pattern
- Patterns_copper/2hx7_B.pattern
- Patterns_copper/1as8_C.pattern
- Patterns_copper/1uxl_D.pattern
- Patterns_copper/2cua_A.pattern
- Patterns_copper/2wz6_A.pattern
- Patterns_copper/1odb_A.pattern
- Patterns_copper/2aqr_A.pattern
- Patterns_copper/2avf_C.pattern
- Patterns_copper/1uxm_J.pattern
- Patterns_copper/2yx9_A.pattern
- Patterns_copper/3nm8_B.pattern
- Patterns_copper/2yxv_A.pattern
- Patterns_copper/1ksi_A.pattern
- Patterns_copper/3e6z_X.pattern
- Patterns_copper/1azu_A.pattern
- Patterns_copper/2wo0_A.pattern
- Patterns_copper/2cg0_A.pattern
- Patterns_copper/1m56_A.pattern
- Patterns_copper/1sjm_A.pattern
- Patterns_copper/1azn_A.pattern
- Patterns_copper/2dwt_A.pattern
- Patterns_copper/2xwz_E.pattern
- Patterns_copper/3n2j_K.pattern
- Patterns_copper/1mg3_G.pattern
- Patterns_copper/1ils_A.pattern
- Patterns_copper/3k7r_J.pattern
- Patterns_copper/2aqn_C.pattern
- Patterns_copper/1fft_F.pattern
- Patterns_copper/2xx0_A.pattern
- Patterns_copper/1l9r_C.pattern
- Patterns_copper/1jzi_A.pattern
- Patterns_copper/2fjs_C.pattern
- Patterns_copper/2aqr_C.pattern
- Patterns_copper/2aqq_A.pattern
- Patterns_copper/3fye_C.pattern
- Patterns_copper/3ie9_A.pattern
- Patterns_copper/2h3x_F.pattern
- Patterns_copper/1ar1_B.pattern
- Patterns_copper/3mic_A.pattern
- Patterns_copper/1l3n_A.pattern
- Patterns_copper/2zmz_A.pattern
- Patterns_copper/2xv2_A.pattern
- Patterns_copper/1jcv_A.pattern
- Patterns_copper/1cyx_A.pattern
- Patterns_copper/2bhf_A.pattern
- Patterns_copper/2e86_B.pattern
- Patterns_copper/2z7w_B.pattern
- Patterns_copper/1aoz_B.pattern
- Patterns_copper/2ggp_A.pattern
- Patterns_copper/3k5t_A.pattern
- Patterns_copper/1a65_A.pattern
- Patterns_copper/3h4f_A.pattern
- Patterns_copper/1rzp_C.pattern
- Patterns_copper/1xb3_A.pattern
- Patterns_copper/3kh3_L.pattern
- Patterns_copper/1cbj_A.pattern
- Patterns_copper/3lzl_A.pattern
- Patterns_copper/1zds_C.pattern
- Patterns_copper/1oco_O.pattern
- Patterns_copper/1nid_A.pattern
- Patterns_copper/9pcy_A.pattern
- Patterns_copper/2eij_B.pattern
- Patterns_copper/3gzo_E.pattern
- Patterns_copper/1ptz_A.pattern
- Patterns_copper/1sdy_A.pattern
- Patterns_copper/1e5y_C.pattern
- Patterns_copper/1qaf_A.pattern
- Patterns_copper/2c9p_B.pattern
- Patterns_copper/1gqg_B.pattern
- Patterns_copper/1id2_A.pattern
- Patterns_copper/1fun_G.pattern
- Patterns_copper/3awz_B.pattern
- Patterns_copper/1m57_B.pattern
- Patterns_copper/3mlj_A.pattern
[truncated: 9,700 more entries]
