# Supplementary material for: Predicting copper-, iron-, and zinc-binding proteins in pathogenic species of the Paracoccidioides genus
Source: Front Microbiol. 2015 Jan 9;5:761. doi: 10.3389/fmicb.2014.00761 (PMC4288321; doi:10.3389/fmicb.2014.00761)
Supplement: Supplementary file 6 [file DataSheet1.ZIP › Patterns_copper/3hhs_B.pattern]

3.4e-65	Hemocyanin_M	1	148-413	3/3	HX(3)HX(25)H	 CU B 686
3.4e-65	Hemocyanin_M	1	148-413	3/3	HX(3)HX(35)H	 CU B   1
