# Supplementary material for: Predicting copper-, iron-, and zinc-binding proteins in pathogenic species of the Paracoccidioides genus
Source: Front Microbiol. 2015 Jan 9;5:761. doi: 10.3389/fmicb.2014.00761 (PMC4288321; doi:10.3389/fmicb.2014.00761)
Supplement: Supplementary file 6 [file DataSheet1.ZIP › Patterns_copper/3g5w_B.pattern]

2.7e-15	Cu-oxidase_2	1	170-261	3/3	HX(45)HX(1)H	C2O B 3
6.8e-35	Cu-oxidase_3	1	12-127	2/2	HX(54)H	CU B 1
6.8e-35	Cu-oxidase_3	1	12-127	3/3	HX(41)HX(1)H	C2O C 3
