# Supplementary material for: Predicting copper-, iron-, and zinc-binding proteins in pathogenic species of the Paracoccidioides genus
Source: Front Microbiol. 2015 Jan 9;5:761. doi: 10.3389/fmicb.2014.00761 (PMC4288321; doi:10.3389/fmicb.2014.00761)
Supplement: Supplementary file 6 [file DataSheet1.ZIP › Patterns_copper/1ocz_B.pattern]

4.9e-57	COX2	1	95-214	4/4	HX(34)CX(3)CX(6)M	 CU B 228
4.9e-57	COX2	1	95-214	4/4	CX(1)EX(1)CX(3)H	 CU B 229
