# Supplementary material for: Predicting copper-, iron-, and zinc-binding proteins in pathogenic species of the Paracoccidioides genus
Source: Front Microbiol. 2015 Jan 9;5:761. doi: 10.3389/fmicb.2014.00761 (PMC4288321; doi:10.3389/fmicb.2014.00761)
Supplement: Supplementary file 6 [file DataSheet1.ZIP › Patterns_copper/1hc1_D.pattern]

9.8e-99	Hemocyanin_M	1	136-392	2/2	HX(3)H	 CU D 665
9.8e-99	Hemocyanin_M	1	136-392	2/2	HX(39)H	 CU D 666
