# Supplementary material for: Predicting copper-, iron-, and zinc-binding proteins in pathogenic species of the Paracoccidioides genus
Source: Front Microbiol. 2015 Jan 9;5:761. doi: 10.3389/fmicb.2014.00761 (PMC4288321; doi:10.3389/fmicb.2014.00761)
Supplement: Supplementary file 6 [file DataSheet1.ZIP › Patterns_copper/3nq1_B.pattern]

1.8e-46	Tyrosinase	1	35-242	2/3	HX(3)H	 CU B 502
No_domain		1/3	H1.8e-46	Tyrosinase	1	35-242	2/2	HX(17)H	 CU B 501
