# Supplementary material for: Predicting copper-, iron-, and zinc-binding proteins in pathogenic species of the Paracoccidioides genus
Source: Front Microbiol. 2015 Jan 9;5:761. doi: 10.3389/fmicb.2014.00761 (PMC4288321; doi:10.3389/fmicb.2014.00761)
Supplement: Supplementary file 6 [file DataSheet1.ZIP › Patterns_copper/1kya_A.pattern]

1.9e-36	Cu-oxidase_2	1	345-470	3/3	HX(57)CX(4)H	CU A 500
1.9e-36	Cu-oxidase_2	1	345-470	2/3	HX(51)H	CU A 501
9.2e-37	Cu-oxidase_3	1	10-130	2/3	HX(42)H	CU A 502
