# Supplementary material for: Predicting copper-, iron-, and zinc-binding proteins in pathogenic species of the Paracoccidioides genus
Source: Front Microbiol. 2015 Jan 9;5:761. doi: 10.3389/fmicb.2014.00761 (PMC4288321; doi:10.3389/fmicb.2014.00761)
Supplement: Supplementary file 6 [file DataSheet1.ZIP › Patterns_copper/1wx4_A.pattern]

4.4e-43	Tyrosinase	1	30-228	3/3	HX(15)HX(8)H	 CU A 400
4.4e-43	Tyrosinase	1	30-228	3/3	HX(3)HX(21)H	 CU A 401
