# Supplementary material for: Predicting copper-, iron-, and zinc-binding proteins in pathogenic species of the Paracoccidioides genus
Source: Front Microbiol. 2015 Jan 9;5:761. doi: 10.3389/fmicb.2014.00761 (PMC4288321; doi:10.3389/fmicb.2014.00761)
Supplement: Supplementary file 6 [file DataSheet1.ZIP › Patterns_copper/3omi_B.pattern]

1.3e-39	COX2	1	105-241	4/4	CX(1)EX(1)CX(3)H	 CU B 287
1.3e-39	COX2	1	105-241	4/4	HX(34)CX(3)CX(6)M	CU1 B 288
