# Supplementary material for: Predicting copper-, iron-, and zinc-binding proteins in pathogenic species of the Paracoccidioides genus
Source: Front Microbiol. 2015 Jan 9;5:761. doi: 10.3389/fmicb.2014.00761 (PMC4288321; doi:10.3389/fmicb.2014.00761)
Supplement: Supplementary file 6 [file DataSheet1.ZIP › Patterns_copper/1hl5_S.pattern]

3.6e-50	Sod_Cu	1	4-149	4/4	HX(1)HX(14)HX(56)H	 CU S 154
