# Supplementary material for: Predicting copper-, iron-, and zinc-binding proteins in pathogenic species of the Paracoccidioides genus
Source: Front Microbiol. 2015 Jan 9;5:761. doi: 10.3389/fmicb.2014.00761 (PMC4288321; doi:10.3389/fmicb.2014.00761)
Supplement: Supplementary file 6 [file DataSheet1.ZIP › Patterns_copper/2aqn_B.pattern]

8.6e-34	Sod_Cu	1	24-163	3/3	HX(1)HX(78)H	CU1 B 200
8.6e-34	Sod_Cu	1	24-163	2/2	EX(59)H	 CU A 300
