# Supplementary material for: Predicting copper-, iron-, and zinc-binding proteins in pathogenic species of the Paracoccidioides genus
Source: Front Microbiol. 2015 Jan 9;5:761. doi: 10.3389/fmicb.2014.00761 (PMC4288321; doi:10.3389/fmicb.2014.00761)
Supplement: Supplementary file 6 [file DataSheet1.ZIP › Patterns_copper/2xx1_D.pattern]

6.7e-15	Cu-oxidase_3	1	43-153	3/3	HX(40)CX(8)H	 CU D1337
6.7e-15	Cu-oxidase_3	1	43-153	2/2	HX(34)H	 CU D1338
