# Supplementary material for: Predicting copper-, iron-, and zinc-binding proteins in pathogenic species of the Paracoccidioides genus
Source: Front Microbiol. 2015 Jan 9;5:761. doi: 10.3389/fmicb.2014.00761 (PMC4288321; doi:10.3389/fmicb.2014.00761)
Supplement: Supplementary file 6 [file DataSheet1.ZIP › Patterns_copper/1kcw_A.pattern]

1.8e-11	Cu-oxidase	1	204-338	3/3	HX(42)CX(4)H	CU A1049
3.4e-14	Cu-oxidase_2	1	934-1038	2/3	HX(39)H	CU A1050
9.9e-09	Cu-oxidase_3	1	73-184	2/3	HX(57)H	CU A1051
3.4e-14	Cu-oxidase_2	1	934-1038	2/3	HX(1)H	CU A1052
3.4e-14	Cu-oxidase_2	1	934-1038	3/3	HX(45)CX(4)H	CU A1055
3.4e-14	Cu-oxidase_2	1	934-1038	2/2	HX(84)D	CU A1056
