# Supplementary material for: Predicting copper-, iron-, and zinc-binding proteins in pathogenic species of the Paracoccidioides genus
Source: Front Microbiol. 2015 Jan 9;5:761. doi: 10.3389/fmicb.2014.00761 (PMC4288321; doi:10.3389/fmicb.2014.00761)
Supplement: Supplementary file 6 [file DataSheet1.ZIP › Patterns_copper/1j9r_B.pattern]

3e-09	Cu-oxidase_3	1	49-157	2/2	CX(8)H	CU B 700
3e-09	Cu-oxidase_3	1	49-157	3/3	HX(40)CX(13)M	CU B 701
3e-09	Cu-oxidase_3	1	49-157	2/2	HX(34)H	CU B 702
