# Supplementary material for: Predicting copper-, iron-, and zinc-binding proteins in pathogenic species of the Paracoccidioides genus
Source: Front Microbiol. 2015 Jan 9;5:761. doi: 10.3389/fmicb.2014.00761 (PMC4288321; doi:10.3389/fmicb.2014.00761)
Supplement: Supplementary file 6 [file DataSheet1.ZIP › Patterns_copper/3gdc_A.pattern]

1.2e-26	Cu-oxidase_3	1	55-156	3/3	HX(44)CX(7)H	CU A 301
1.2e-26	Cu-oxidase_3	1	55-156	2/2	HX(38)H	CU A 303
2e-07	Cu-oxidase_2	1	196-286	2/2	HX(44)H	CU A 304
