# Supplementary material for: Predicting copper-, iron-, and zinc-binding proteins in pathogenic species of the Paracoccidioides genus
Source: Front Microbiol. 2015 Jan 9;5:761. doi: 10.3389/fmicb.2014.00761 (PMC4288321; doi:10.3389/fmicb.2014.00761)
Supplement: Supplementary file 6 [file DataSheet1.ZIP › Patterns_copper/1uvw_A.pattern]

9.1e-23	Cu-oxidase_2	1	381-509	3/3	HX(72)CX(4)H	CU1 A1511
9.9e-07	Cu-oxidase_3	1	101-178	2/3	HX(45)H	CU1 A1512
9.1e-23	Cu-oxidase_2	1	381-509	2/3	HX(66)H	CU1 A1513
