# Supplementary material for: Predicting copper-, iron-, and zinc-binding proteins in pathogenic species of the Paracoccidioides genus
Source: Front Microbiol. 2015 Jan 9;5:761. doi: 10.3389/fmicb.2014.00761 (PMC4288321; doi:10.3389/fmicb.2014.00761)
Supplement: Supplementary file 6 [file DataSheet1.ZIP › Patterns_copper/1bug_B.pattern]

1.2e-35	Tyrosinase	1	79-287	3/3	HX(20)HX(8)H	 CU B 500
1.2e-35	Tyrosinase	1	79-287	3/3	HX(3)HX(29)H	 CU B 501
