# Supplementary material for: Predicting copper-, iron-, and zinc-binding proteins in pathogenic species of the Paracoccidioides genus
Source: Front Microbiol. 2015 Jan 9;5:761. doi: 10.3389/fmicb.2014.00761 (PMC4288321; doi:10.3389/fmicb.2014.00761)
Supplement: Supplementary file 6 [file DataSheet1.ZIP › Patterns_copper/2wko_F.pattern]

4.3e-49	Sod_Cu	1	5-150	3/3	HX(1)HX(71)H	 CU F 154
