# Supplementary material for: Predicting copper-, iron-, and zinc-binding proteins in pathogenic species of the Paracoccidioides genus
Source: Front Microbiol. 2015 Jan 9;5:761. doi: 10.3389/fmicb.2014.00761 (PMC4288321; doi:10.3389/fmicb.2014.00761)
Supplement: Supplementary file 6 [file DataSheet1.ZIP › Patterns_copper/2b08_C.pattern]

1.2e-08	Cu-oxidase_3	1	52-160	4/4	MX(32)HX(40)CX(8)H	CU1 C3501
1.2e-08	Cu-oxidase_3	1	52-160	2/2	CX(8)H	CU1 C3505
1.2e-08	Cu-oxidase_3	1	52-160	2/2	HX(34)H	CU1 C3502
