# Supplementary material for: Predicting copper-, iron-, and zinc-binding proteins in pathogenic species of the Paracoccidioides genus
Source: Front Microbiol. 2015 Jan 9;5:761. doi: 10.3389/fmicb.2014.00761 (PMC4288321; doi:10.3389/fmicb.2014.00761)
Supplement: Supplementary file 6 [file DataSheet1.ZIP › Patterns_copper/1kv7_A.pattern]

2.5e-19	Cu-oxidase_2	1	368-488	3/3	HX(56)CX(4)H	 CU A 701
2e-32	Cu-oxidase_3	1	27-138	3/6	HX(37)HX(1)H	C2O A 702
