# Supplementary material for: Predicting copper-, iron-, and zinc-binding proteins in pathogenic species of the Paracoccidioides genus
Source: Front Microbiol. 2015 Jan 9;5:761. doi: 10.3389/fmicb.2014.00761 (PMC4288321; doi:10.3389/fmicb.2014.00761)
Supplement: Supplementary file 6 [file DataSheet1.ZIP › Patterns_copper/1e9o_B.pattern]

3.9e-51	Sod_Cu	1	5-148	4/4	HX(1)HX(14)HX(56)H	 CU B 152
3.9e-51	Sod_Cu	1	5-148	4/4	HX(7)HX(8)HX(2)D	 CU B 153
