# Supplementary material for: Predicting copper-, iron-, and zinc-binding proteins in pathogenic species of the Paracoccidioides genus
Source: Front Microbiol. 2015 Jan 9;5:761. doi: 10.3389/fmicb.2014.00761 (PMC4288321; doi:10.3389/fmicb.2014.00761)
Supplement: Supplementary file 6 [file DataSheet1.ZIP › Patterns_copper/2vn3_A.pattern]

1.9e-14	Cu-oxidase_3	1	44-154	3/3	HX(40)CX(8)H	 CU A 401
1.9e-14	Cu-oxidase_3	1	44-154	2/3	HX(34)H	 CU A 402
