# Supplementary material for: Predicting copper-, iron-, and zinc-binding proteins in pathogenic species of the Paracoccidioides genus
Source: Front Microbiol. 2015 Jan 9;5:761. doi: 10.3389/fmicb.2014.00761 (PMC4288321; doi:10.3389/fmicb.2014.00761)
Supplement: Supplementary file 6 [file DataSheet1.ZIP › Patterns_copper/2hzh_A.pattern]

2.1e-35	Cu-oxidase_3	1	11-130	2/3	HX(42)H	 CU A 603
8.3e-34	Cu-oxidase_2	1	345-470	2/3	HX(51)H	 CU A 602
