# Supplementary material for: Predicting copper-, iron-, and zinc-binding proteins in pathogenic species of the Paracoccidioides genus
Source: Front Microbiol. 2015 Jan 9;5:761. doi: 10.3389/fmicb.2014.00761 (PMC4288321; doi:10.3389/fmicb.2014.00761)
Supplement: Supplementary file 6 [file DataSheet1.ZIP › Patterns_copper/3mig_A.pattern]

2.5e-31	Cu2_monooxygen	1	22-139	3/3	HX(0)HX(63)H	 CU A 357
1.9e-51	Cu2_monoox_C	1	159-306	3/3	HX(1)HX(69)M	 CU A 358
