# Supplementary material for: Predicting copper-, iron-, and zinc-binding proteins in pathogenic species of the Paracoccidioides genus
Source: Front Microbiol. 2015 Jan 9;5:761. doi: 10.3389/fmicb.2014.00761 (PMC4288321; doi:10.3389/fmicb.2014.00761)
Supplement: Supplementary file 6 [file DataSheet1.ZIP › Patterns_copper/1mzz_C.pattern]

1.3e-08	Cu-oxidase_3	1	43-153	2/3	HX(40)C	 CU C2401
1.3e-08	Cu-oxidase_3	1	43-153	2/2	HX(34)H	 CU C2402
