# Supplementary material for: Predicting copper-, iron-, and zinc-binding proteins in pathogenic species of the Paracoccidioides genus
Source: Front Microbiol. 2015 Jan 9;5:761. doi: 10.3389/fmicb.2014.00761 (PMC4288321; doi:10.3389/fmicb.2014.00761)
Supplement: Supplementary file 6 [file DataSheet1.ZIP › Patterns_copper/1lnl_A.pattern]

9.6e-36	Tyrosinase	1	36-227	3/3	HX(19)HX(8)H	 CU A5001
9.6e-36	Tyrosinase	1	36-227	3/3	HX(3)HX(26)H	 CU A5012
