# Supplementary material for: Predicting copper-, iron-, and zinc-binding proteins in pathogenic species of the Paracoccidioides genus
Source: Front Microbiol. 2015 Jan 9;5:761. doi: 10.3389/fmicb.2014.00761 (PMC4288321; doi:10.3389/fmicb.2014.00761)
Supplement: Supplementary file 6 [file DataSheet1.ZIP › Patterns_copper/3cg8_A.pattern]

3.9e-13	Cu-oxidase_3	1	73-182	2/2	HX(51)H	CU B 412
1.1e-14	Cu-oxidase_2	1	195-306	2/2	HX(61)H	CU A 411
1.1e-14	Cu-oxidase_2	1	195-306	2/2	HX(50)H	CU A 413
