# Supplementary material for: Predicting copper-, iron-, and zinc-binding proteins in pathogenic species of the Paracoccidioides genus
Source: Front Microbiol. 2015 Jan 9;5:761. doi: 10.3389/fmicb.2014.00761 (PMC4288321; doi:10.3389/fmicb.2014.00761)
Supplement: Supplementary file 6 [file DataSheet1.ZIP › Patterns_copper/1aso_B.pattern]

6.9e-40	Cu-oxidase_2	1	402-524	3/3	HX(61)CX(4)H	CU B 554
6.9e-40	Cu-oxidase_2	1	402-524	2/3	HX(55)H	CU B 555
1.5e-41	Cu-oxidase_3	1	10-125	2/3	HX(41)H	CU B 556
