# Supplementary material for: Predicting copper-, iron-, and zinc-binding proteins in pathogenic species of the Paracoccidioides genus
Source: Front Microbiol. 2015 Jan 9;5:761. doi: 10.3389/fmicb.2014.00761 (PMC4288321; doi:10.3389/fmicb.2014.00761)
Supplement: Supplementary file 6 [file DataSheet1.ZIP › Patterns_copper/1yew_E.pattern]

2.1e-206	Monooxygenase_B	1	2-382	2/3	HX(1)H	CUA E 500
No_domain		1/3	H2.1e-206	Monooxygenase_B	1	2-382	2/2	HX(23)H	 CU E 501
