# Supplementary material for: Predicting copper-, iron-, and zinc-binding proteins in pathogenic species of the Paracoccidioides genus
Source: Front Microbiol. 2015 Jan 9;5:761. doi: 10.3389/fmicb.2014.00761 (PMC4288321; doi:10.3389/fmicb.2014.00761)
Supplement: Supplementary file 6 [file DataSheet1.ZIP › Patterns_copper/3fu8_B.pattern]

2.3e-39	Cu-oxidase_3	1	49-159	2/3	HX(42)H	CU B 603
2.5e-38	Cu-oxidase_2	1	396-522	2/3	HX(65)H	CU B 602
2.5e-38	Cu-oxidase_2	1	396-522	2/2	HX(76)H	CU B 601
